# Supplementary material for: Maternal RNA transcription in Dlk1-Dio3 domain is critical for proper development of the mouse placental vasculature
Source: Commun Biol. 2024 Mar 23;7:363. doi: 10.1038/s42003-024-06038-3 (PMC10960817; doi:10.1038/s42003-024-06038-3)
Supplement: Supplementary file 4 — Supplementary Data 1 [file 42003_2024_6038_MOESM4_ESM.xlsx]

## Sheet: Fig.1b
Uncropped gel images for figure 1b.

## Sheet: Fig.1d
E12.5-Placental Weight (g)
WT	PKI	MKI	HOMO
0.0486	0.0497	0.0582	0.0552
0.0442	0.0629	0.0601	0.0618
0.0235	0.0641	0.0738	0.0528
0.0451	0.0517	0.0678	0.0656
0.0468	0.0316	0.0724	0.0536
0.0606	0.043	0.0495	0.0657
0.0615	0.0443	0.0551	0.078
0.0573	0.0341	0.0733	0.0525
0.0586	0.0688	0.0556	0.0479
0.0714	0.0381	0.051	0.0469
0.0675	0.036	0.0472	0.0568
0.0657	0.0475	0.0739	0.0712
0.0744	0.0485	0.0591	0.0682
0.0731	0.0523	0.0554
0.0597	0.044	0.0542
0.0656	0.0332	0.0501
0.0501	0.063	0.0616
0.0655	0.0545	0.0395
0.0502	0.0707	0.0738
0.0432	0.0347	0.0549
0.0426	0.0426	0.0471
0.0441	0.0523	0.0506
0.051	0.0507	0.0391
0.0533	0.0677	0.0622
0.0465	0.0623	0.0437
0.0472	0.0518	0.0581
0.0551	0.0695	0.0494
0.0532	0.0643	0.0585
0.0429	0.0569	0.0514
0.0284	0.059	0.0417
0.0465	0.0502	0.0429
0.0473	0.0582	0.08
0.0393		0.0662
0.0573		0.0625
0.054		0.0443
0.0605
0.0495
0.0623
0.0794
0.0657
0.0429
0.0579
0.0472
0.0567
0.0487
0.055
0.0529
0.0411
0.0726
0.0575
0.0587
0.0593

## Sheet: Fig.1e
E14.5-Placental Weight (g)
WT	PKI	MKI	HOMO
0.0681	0.0967	0.0927	0.0885
0.0735	0.0847	0.1069	0.1303
0.0776	0.0875	0.0957	0.0702
0.0881	0.0894	0.0795	0.1035
0.0893	0.0717	0.0682	0.0924
0.0831	0.0859	0.0732	0.0916
0.0981	0.0663	0.0999	0.0783
0.0912	0.0874	0.0907	0.0928
0.0644	0.0813	0.0954	0.1098
0.0667	0.1262	0.0728	0.0906
0.1131	0.1177	0.0697	0.0863
0.0884	0.0922	0.1129	0.0803
0.0912	0.0946	0.0776	0.0554
0.0784	0.1006	0.0848	0.0782
0.1143	0.0956	0.1167	0.1034
0.1084	0.1109	0.0858	0.104
0.0802	0.0834	0.0901	0.1031
0.0826	0.0981	0.0935	0.1196
0.0823	0.0914	0.069
0.0826	0.0866
0.0852	0.0783
0.0776	0.098
0.1094	0.0981
0.09	0.0922
0.1029	0.0816
0.0866	0.0767
0.0772	0.0655
0.0754	0.0644
0.0762	0.076
0.0625	0.086
0.0908	0.0869
0.0925	0.095
0.092	0.0879
0.0639	0.1213
0.0979	0.071
0.0998	0.0988
0.0887	0.0813
0.0888	0.093
0.0795	0.0878
0.0809	0.0709
0.1059	0.1155
0.0708	0.0758
0.0929
0.1079
0.0581
0.0975
0.0978
0.063
0.0942
0.0862
0.0898
0.0893
0.0673
0.0873
0.0702
0.0933
0.0863
0.0768
0.0696
0.1049
0.0842
0.0566
0.075
0.0667
0.0643
0.095
0.1
0.077
0.0736
0.0496
0.0829
0.073
0.0693
0.0866
0.0691
0.0936
0.1392
0.1192

## Sheet: Fig.1f
E16.5-Placental Weight (g)
WT	PKI
0.1094	0.0871
0.0982	0.095
0.0841	0.0674
0.0953	0.1057
0.0943	0.0999
0.0802	0.0805
0.1011	0.1098
0.0915	0.0748
0.0702	0.0786
0.0815	0.0716
0.0892	0.0717
0.0774
0.099
0.0877
0.0689
0.0757
0.074

## Sheet: Fig.2b
Ratios Of Junctional Zone/Total Placenta
E12.5					E14.5					E16.5
WT	PKI	MKI	HOMO		WT	PKI	MKI	HOMO		WT	PKI
0.283545	0.259322	0.32215	0.292418		0.274282	0.354395	0.36236	0.256673		0.274282	0.234669
0.317805	0.308057	0.266672	0.301952		0.26517	0.234669	0.41002	0.450628		0.26517	0.320608
0.321703	0.270639	0.281732	0.325187		0.26468	0.320608	0.369739	0.401868		0.26468	0.290067
	0.260184	0.248317			0.238743	0.290067	0.3118	0.426717		0.238743	0.221257
					0.243123	0.221257	0.318737	0.336691		0.243123	0.225965
					0.342653	0.225965	0.413256			0.342653
					0.223204	0.243356				0.223204
					0.328014	0.250068				0.328014

## Sheet: Fig.2c
Ratios Of Labyrinth Area/Total Placenta
E12.5					E14.5					E16.5
WT	PKI	MKI	HOMO		WT	PKI	MKI	HOMO		WT	PKI
0.411884	0.355006	0.355237	0.416214		0.549096	0.51203	0.519277	0.527447		0.633423	0.69863
0.406717	0.367902	0.337905	0.507701		0.528554	0.621523	0.509097	0.444508		0.679937	0.624886
0.332847	0.407183	0.332294	0.274546		0.575646	0.592725	0.513974	0.523891		0.651336	0.62536
	0.401091	0.370123			0.587384	0.51789	0.526003	0.359699		0.687777	0.624637
					0.57112	0.586181	0.471237	0.547768		0.624871	0.62812
					0.575454	0.574695	0.463071			0.598821
					0.627872	0.556571				0.6785
					0.506667	0.550831				0.635461

## Sheet: Fig.2h
Ratios Of Fetal Blood Space/Labyrinth Area
WT	PKI	MKI	HOMO
0.115838	0.104765	0.0903568	0.0611975
0.107889	0.105487	0.0610925	0.0374589
0.0948642	0.0910604	0.0466875	0.0606116
0.122596	0.136007	0.0580521	0.00936608
0.119083	0.174029	0.0222437	0.0147325
0.107014	0.136863	0.0438492	0.0290701
0.14724	0.151267	0.0390071	0.0490221
0.167743	0.0999679	0.0515947	0.0215855
0.1457	0.142349	0.0507827	0.0206991

## Sheet: Fig.2i
Ratios Of Maternal Blood Space/Labyrinth Area
WT	PKI	MKI	HOMO
0.252211	0.304796	0.334167	0.494148
0.26405	0.233735	0.382271	0.426105
0.237164	0.234688	0.353736	0.512023
0.21523	0.151041	0.270461	0.259128
0.219029	0.155624	0.26391	0.257878
0.189883	0.139376	0.317815	0.231607
0.225102	0.144264	0.249327	0.367949
0.196751	0.203838	0.277084	0.349902
0.244684	0.145152	0.197156	0.433925

## Sheet: Fig.3a
PKI_WT_DEG
ID	Symbol	P-PKI	P-WT	logFC	PValue	FDR	group
ENSMUSG00000071470	Ccnb1ip1	25202	331	6.11871	1.64746894745423e-121	1.28156609422465e-117	Up
ENSMUSG00000099583	Hist1h3d	7	1169	-7.48851	1.23104358580204e-88	4.78814402697702e-85	Down
ENSMUSG00000024990	Rbp4	159	4726	-5.02371	4.93081305926774e-85	1.40365818098641e-81	Down
ENSMUSG00000110195	Pde2a	11	1155	-6.8287	5.41325947160204e-85	1.40365818098641e-81	Down
ENSMUSG00000072676	Tmem254a	23	1322	-5.96824	2.94408679481922e-80	6.54344319339962e-77	Down
ENSMUSG00000003477	Inmt	6	761	-7.08727	9.47356065018812e-74	1.84237070744533e-70	Down
ENSMUSG00000054932	Afp	340	6583	-4.40595	3.46541393894225e-73	5.99054556245151e-70	Down
ENSMUSG00000020609	Apob	185	3792	-4.48773	7.01041337096167e-72	1.09068011225422e-68	Down
ENSMUSG00000009292	Trpm2	1504	47	4.86513	2.43926494917122e-66	3.45000764356416e-63	Up
ENSMUSG00000021508	Cxcl14	1063	15346	-3.98282	3.27680293123596e-66	4.24837500034742e-63	Down
ENSMUSG00000073062	Zxdb	3546	201	4.00878	4.37623144862913e-60	5.237339144444e-57	Up
ENSMUSG00000040612	Ildr2	39	928	-4.69928	1.762306930924e-58	1.95842651652254e-55	Down
ENSMUSG00000095304	Plac9a	36	727	-4.46224	1.33896443279044e-51	1.38877390969024e-48	Down
ENSMUSG00000041075	Fzd7	872	37	4.42296	1.81412390326429e-51	1.76400873043661e-48	Up
ENSMUSG00000072674	Plac9b	74	1085	-4.00298	1.44322631135929e-50	1.32080676188987e-47	Down
ENSMUSG00000040809	Chil3	12	431	-5.28269	1.67256867594585e-48	1.4456568589092e-45	Down
ENSMUSG00000109588	Lnp1	535	19	4.67545	1.44839215915793e-45	1.18600448485153e-42	Up
ENSMUSG00000015134	Aldh1a3	6918	701	3.17131	3.21249289484913e-44	2.49899822290314e-41	Up
ENSMUSG00000057666	Gapdh	7159	754	3.11558	4.6252987037239e-43	3.42668558250174e-40	Up
ENSMUSG00000027377	Mall	93	999	-3.55467	1.16733849801494e-42	8.25520561459839e-40	Down
ENSMUSG00000054728	Phactr1	9196	1035	3.01989	8.3233767250097e-42	5.63022152555221e-39	Up
ENSMUSG00000026691	Fmo3	431	19	4.36368	5.17353582074495e-39	3.35374459579791e-36	Up
ENSMUSG00000072601	Ear1	16	328	-4.47768	4.18704106296994e-38	2.60567939430745e-35	Down
ENSMUSG00000048920	Fkrp	298	2037	-2.90385	1.4048706367571e-35	8.40652975641034e-33	Down
ENSMUSG00000048126	Col6a3	501	3074	-2.74825	7.40951874025001e-34	4.26952935410406e-31	Down
ENSMUSG00000035561	Aldh1b1	45	458	-3.47488	2.78111822371804e-33	1.54530847587876e-30	Down
ENSMUSG00000061808	Ttr	52	498	-3.38763	4.30334944856976e-33	2.30867278347753e-30	Down
ENSMUSG00000079298	Klrb1b	16	271	-4.20239	7.26914632204812e-33	3.76977928261416e-30	Down
ENSMUSG00000058883	Zfp708	9	222	-4.73581	2.82077931058689e-32	1.41566724239067e-29	Down
ENSMUSG00000040848	Sft2d2	826	4367	-2.53358	3.1756551513772e-30	1.53119325710046e-27	Down
ENSMUSG00000060288	Ppih	1820	263	2.65891	3.24780675435886e-30	1.53119325710046e-27	Up
ENSMUSG00000035202	Lars2	2583	12729	-2.43228	3.01895273824705e-29	1.38143725593081e-26	Down
ENSMUSG00000026295	Spp2	3	146	-5.67586	1.56391687390627e-28	6.95183392120963e-26	Down
ENSMUSG00000041608	Entpd3	9	188	-4.49612	2.53125881700388e-28	1.09392568541518e-25	Down
ENSMUSG00000024084	Qpct	1404	6760	-2.39871	2.8532883331329e-28	1.19976918613194e-25	Down
ENSMUSG00000027338	Prnd	6	166	-4.89137	4.01450142924801e-28	1.6436214009537e-25	Down
ENSMUSG00000026874	Hc	84	560	-2.86637	1.13532247312685e-27	4.52906334279681e-25	Down
ENSMUSG00000032083	Apoa1	43	358	-3.18499	2.32311291354462e-27	9.03574767723181e-25	Down
ENSMUSG00000025582	Nptx1	159	894	-2.6216	5.30743258687006e-27	2.01397649235425e-24	Down
ENSMUSG00000033207	Mamdc2	139	788	-2.63331	1.73605809105433e-26	6.4308551858627e-24	Down
ENSMUSG00000064023	Klk8	43	326	-3.04995	4.85877552155183e-25	1.75797278056519e-22	Down
ENSMUSG00000037362	Nov	1228	5237	-2.22365	1.09840915907345e-24	3.88387493110561e-22	Down
ENSMUSG00000058443	Rpl10-ps3	1025	172	2.44299	2.69463367842273e-24	9.31624683753352e-22	Up
ENSMUSG00000041453	Rpl21	115	621	-2.56294	4.11814135520814e-24	1.39282702618105e-21	Down
ENSMUSG00000091455	Otogl	11	164	-4.01347	8.68701868901095e-24	2.8755880162475e-21	Down
ENSMUSG00000030713	Klk7	10	159	-4.10465	9.39500374298568e-24	3.04515558819523e-21	Down
ENSMUSG00000050621	Rps27rt	356	1516	-2.22124	1.6588592982556e-22	5.26704754331848e-20	Down
ENSMUSG00000069300	Hist1h2bj	612	2500	-2.16143	1.81181748107308e-22	5.63765127410701e-20	Down
ENSMUSG00000033860	Fgg	12	159	-3.84472	2.31880244601715e-22	7.07371146179114e-20	Down
ENSMUSG00000024670	Cd6	6	126	-4.49394	2.45517714134416e-22	7.34570114712164e-20	Down
ENSMUSG00000017417	Plxdc1	20	191	-3.37835	3.55184669546777e-22	1.04263454505825e-19	Down
ENSMUSG00000023992	Trem2	321	1331	-2.18275	1.56418087336859e-21	4.50657889404973e-19	Down
ENSMUSG00000090231	Cfb	27	216	-3.12517	1.87871805695696e-21	5.31438100547934e-19	Down
ENSMUSG00000044017	Adgrd1	319	1311	-2.16992	2.70503392957449e-21	7.5151639064857e-19	Down
ENSMUSG00000033022	Cdo1	8715	1969	2.01463	5.15024863962359e-21	1.40574681289937e-18	Up
ENSMUSG00000005681	Apoa2	8	128	-4.10931	5.82351013180127e-21	1.56210639018214e-18	Down
ENSMUSG00000059256	Gzmd	10415	37190	-1.96758	1.78290825463454e-20	4.70143841111935e-18	Down
ENSMUSG00000026012	Cd28	75	382	-2.47789	5.15461155367671e-20	1.33659077586837e-17	Down
ENSMUSG00000019359	Gdpd2	263	33	2.85869	6.01172835949993e-20	1.53328639044426e-17	Up
ENSMUSG00000026726	Cubn	299	1170	-2.09915	7.03706271702353e-20	1.76584873792665e-17	Down
ENSMUSG00000028688	Toe1	5196	1219	1.96026	8.28139013906722e-20	2.04510901243822e-17	Up
ENSMUSG00000024371	C2	1176	4126	-1.94208	1.93035149571265e-19	4.67556046045338e-17	Down
ENSMUSG00000060639	Hist1h4i	6585	1576	1.9315	1.95340937093116e-19	4.67556046045338e-17	Up
ENSMUSG00000020738	Sumo2	3434	803	1.96492	2.22456620519343e-19	5.24390924551507e-17	Up
ENSMUSG00000033831	Fgb	7	112	-4.10619	3.01539484588658e-19	7.00201686750797e-17	Down
ENSMUSG00000101355	Hist1h3h	15415	3780	1.8965	4.29864856192007e-19	9.835055047993e-17	Up
ENSMUSG00000017400	Stac2	512	1847	-1.98203	4.8740770716818e-19	1.09899842146703e-16	Down
ENSMUSG00000032373	Car12	59	310	-2.52218	5.93715022635669e-19	1.31957404602368e-16	Down
ENSMUSG00000020805	Slc13a5	19	161	-3.20551	1.28630601477807e-18	2.81864070111511e-16	Down
ENSMUSG00000115423	AL731706.1	449	81	2.33768	1.47773703915273e-18	3.19314345210251e-16	Up
ENSMUSG00000021186	Fbln5	1131	3793	-1.87696	2.7490116042659e-18	5.85878390947518e-16	Down
ENSMUSG00000029810	Tmem176b	1115	3737	-1.87605	2.90925278098402e-18	6.11650740088504e-16	Down
ENSMUSG00000031740	Mmp2	328	1185	-1.98403	3.13535182951838e-18	6.50397383515292e-16	Down
ENSMUSG00000035459	Stab2	10117	2577	1.84163	4.65221283804124e-18	9.52356938608495e-16	Up
ENSMUSG00000053226	Dand5	116	6	4.1149	7.12947417758628e-18	1.44052414616737e-15	Up
ENSMUSG00000032080	Apoa4	53	272	-2.48796	8.18873783617842e-18	1.63333824686236e-15	Down
ENSMUSG00000035456	Prdm8	3	82	-4.84451	8.52740715923123e-18	1.67935950105468e-15	Down
ENSMUSG00000021606	Ndufs6	2214	544	1.89341	9.95829683867753e-18	1.93663977770181e-15	Up
ENSMUSG00000030165	Klrd1	14	133	-3.36716	1.07292554944991e-17	2.06081181461009e-15	Down
ENSMUSG00000028268	Gbp3	402	1378	-1.9083	2.1728002308906e-17	4.12249097465804e-15	Down
ENSMUSG00000116672	AC117241.1	103	4	4.51459	2.22452050040703e-17	4.16976987293163e-15	Up
ENSMUSG00000091345	Col6a5	918	211	1.9893	3.01125292771452e-17	5.57727060111697e-15	Up
ENSMUSG00000040133	Gpr176	88	376	-2.22481	4.08921681278526e-17	7.48471002038978e-15	Down
ENSMUSG00000023367	Tmem176a	1131	3568	-1.78874	8.30235971436954e-17	1.50195479576932e-14	Down
ENSMUSG00000009376	Met	712	2294	-1.81907	8.86788391328977e-17	1.58582227497658e-14	Down
ENSMUSG00000021322	Aoah	5	86	-4.20045	1.49654822697568e-16	2.64582924037359e-14	Down
ENSMUSG00000069072	Slc7a14	88	365	-2.18199	1.63407658774175e-16	2.85651275866137e-14	Down
ENSMUSG00000049734	Trex1	132	500	-2.05165	1.95691160086134e-16	3.38284785402231e-14	Down
ENSMUSG00000025202	Scd3	581	129	2.03882	2.56774889902052e-16	4.38793422311248e-14	Up
ENSMUSG00000020022	Ndufa12	1154	287	1.87574	2.59474192393848e-16	4.38793422311248e-14	Up
ENSMUSG00000031613	Hpgd	954	2959	-1.76425	2.69599969652281e-16	4.51014658908622e-14	Down
ENSMUSG00000035678	Tnfsf9	323	1074	-1.8643	3.14241090973401e-16	5.20102435464274e-14	Down
ENSMUSG00000029664	Tfpi2	25386	76167	-1.71647	3.21355978956491e-16	5.26279612695273e-14	Down
ENSMUSG00000019848	Popdc3	26	162	-2.76458	3.5762313313005e-16	5.79572990128887e-14	Down
ENSMUSG00000029082	Bst1	115	442	-2.0725	4.07299155876044e-16	6.53274254342215e-14	Down
ENSMUSG00000027199	Gatm	33965	100672	-1.69888	6.08694939735124e-16	9.66334272693782e-14	Down
ENSMUSG00000020019	Ntn4	230	778	-1.88888	8.51486208304545e-16	1.33812347765678e-13	Down
ENSMUSG00000028751	Pla2g2e	34	186	-2.57843	9.21080356401746e-16	1.43301681848984e-13	Down
ENSMUSG00000049538	Adamts16	20	140	-2.93053	1.09731344462747e-15	1.69029728430833e-13	Down
ENSMUSG00000030671	Pde3b	241	800	-1.86174	1.4974549993853e-15	2.28405930200357e-13	Down
ENSMUSG00000027843	Ptpn22	101	389	-2.07533	1.54589752003537e-15	2.33505569094275e-13	Down
ENSMUSG00000051111	Sv2c	28	163	-2.66705	1.68272471133264e-15	2.51729144797242e-13	Down
ENSMUSG00000047632	Fgfbp3	120	440	-2.00463	2.77975213607249e-15	4.11879845076341e-13	Down
ENSMUSG00000030413	Pglyrp1	233	764	-1.844	3.89277230035384e-15	5.71356145744387e-13	Down
ENSMUSG00000079017	Ifi27l2a	31	170	-2.58148	3.96185684938673e-15	5.76061391240736e-13	Down
ENSMUSG00000078427	Sarnp	988	256	1.81655	4.11869536866956e-15	5.93320949497787e-13	Up
ENSMUSG00000031760	Mt3	625	151	1.91713	4.17876260698313e-15	5.964512719215e-13	Up
ENSMUSG00000052415	Tchh	870	2582	-1.70059	4.29756043346418e-15	6.01948048663769e-13	Down
ENSMUSG00000039410	Prdm16	139	490	-1.94803	4.32749824198406e-15	6.01948048663769e-13	Down
ENSMUSG00000082361	Btc	34	180	-2.53115	4.33334499616546e-15	6.01948048663769e-13	Down
ENSMUSG00000050860	Phospho1	295	932	-1.7905	6.41006924980723e-15	8.82547410517707e-13	Down
ENSMUSG00000021943	Gdf10	25	146	-2.67096	1.06223890525856e-14	1.44967656912392e-12	Down
ENSMUSG00000028583	Pdpn	605	1776	-1.68475	1.70220211158974e-14	2.30285743061853e-12	Down
ENSMUSG00000000049	Apoh	114	11	3.22821	1.92285462001972e-14	2.55690360498007e-12	Up
ENSMUSG00000028001	Fga	13	106	-3.14601	1.92285462001972e-14	2.55690360498007e-12	Down
ENSMUSG00000020712	Tcam1	9	91	-3.4503	2.12971121716632e-14	2.78498501424778e-12	Down
ENSMUSG00000054727	1700013H16Rik	3	69	-4.59588	2.13017879351771e-14	2.78498501424778e-12	Down
ENSMUSG00000039899	Fgl2	1940	5448	-1.62094	2.18466013471733e-14	2.83241186466102e-12	Down
ENSMUSG00000035493	Tgfbi	829	2374	-1.64906	2.92529821207857e-14	3.76130492425772e-12	Down
ENSMUSG00000021367	Edn1	129	441	-1.90368	3.22009476932986e-14	4.1064126574782e-12	Down
ENSMUSG00000079065	BC005561	175	27	2.5597	3.26292546413508e-14	4.12720279439135e-12	Up
ENSMUSG00000040152	Thbs1	3337	9208	-1.59564	3.85516291692657e-14	4.8369858598019e-12	Down
ENSMUSG00000039954	Stk32a	17	117	-2.90466	4.53676287435934e-14	5.64663654394261e-12	Down
ENSMUSG00000028037	Ifi44	338	1011	-1.71164	4.87928908091162e-14	6.0247602794304e-12	Down
ENSMUSG00000022483	Col2a1	6	76	-3.76548	5.33329700241407e-14	6.53349880028017e-12	Down
ENSMUSG00000026580	Selp	96	345	-1.97537	5.76081207443477e-14	7.00208705109813e-12	Down
ENSMUSG00000063239	Grm4	9	88	-3.402	6.36067480288894e-14	7.67126965762373e-12	Down
ENSMUSG00000020467	Efemp1	66	258	-2.09599	7.56678063537475e-14	9.05569024039695e-12	Down
ENSMUSG00000024041	Cryaa	428	1245	-1.6715	7.66284236464733e-14	9.10064897016665e-12	Down
ENSMUSG00000035373	Ccl7	35	170	-2.40708	8.48371365845576e-14	9.99921341653444e-12	Down
ENSMUSG00000007209	Ceacam9	12842	3956	1.56739	9.44236044022019e-14	1.10454318593192e-11	Up
ENSMUSG00000052217	Hbb-bh1	24998	7733	1.56136	9.7744656049223e-14	1.13485922299538e-11	Up
ENSMUSG00000030208	Emp1	3027	8204	-1.56974	9.93860787278095e-14	1.14536934284982e-11	Down
ENSMUSG00000054003	Tdrd9	120	403	-1.87794	1.48369080503396e-13	1.69729864299399e-11	Down
ENSMUSG00000061232	H2-K1	7128	19028	-1.54788	1.5965052265518e-13	1.80787461745399e-11	Down
ENSMUSG00000029868	Trpv6	129	425	-1.85038	1.60359106060323e-13	1.80787461745399e-11	Down
ENSMUSG00000022842	Ece2	2	60	-4.94978	1.99510368321777e-13	2.2330807988131e-11	Down
ENSMUSG00000030107	Usp18	1600	4297	-1.55652	2.38943050189823e-13	2.64180474529239e-11	Down
ENSMUSG00000054385	Ceacam2	16	109	-2.88937	2.3942310649584e-13	2.64180474529239e-11	Down
ENSMUSG00000094651	Gal3st2	20	121	-2.7203	2.95331049969247e-13	3.23574681367715e-11	Down
ENSMUSG00000067276	Capn6	129	419	-1.82987	3.25098213358578e-13	3.53697762477816e-11	Down
ENSMUSG00000035105	Egln3	633	1745	-1.59409	3.3981837244253e-13	3.6714543322645e-11	Down
ENSMUSG00000015709	Arnt2	801	2173	-1.571	4.30261486484634e-13	4.59072805405243e-11	Down
ENSMUSG00000040212	Emp3	319	916	-1.65273	4.30804920871356e-13	4.59072805405243e-11	Down
ENSMUSG00000031757	Mt4	84	6	3.64985	6.17732082507281e-13	6.53787465282195e-11	Up
ENSMUSG00000021867	Tmem254b	732	1977	-1.56457	6.70276368350628e-13	7.04605387756694e-11	Down
ENSMUSG00000069266	Hist1h4b	8655	2769	1.51279	7.0316228475824e-13	7.34214686326758e-11	Up
ENSMUSG00000071516	Hist1h2ai	4902	1557	1.52319	7.20001386732211e-13	7.46785438318649e-11	Up
ENSMUSG00000043300	B3galnt1	2855	7414	-1.50806	8.32445097540791e-13	8.57694094539048e-11	Down
ENSMUSG00000073008	Gpr174	30	144	-2.3893	1.13589181535033e-12	1.15599627552542e-10	Down
ENSMUSG00000026896	Ifih1	2082	5392	-1.50413	1.13682626401459e-12	1.15599627552542e-10	Down
ENSMUSG00000068587	Mgam	14	97	-2.91227	1.19682929367556e-12	1.20910845136392e-10	Down
ENSMUSG00000037202	Prf1	3468	8882	-1.48809	1.48410632299273e-12	1.48965975310458e-10	Down
ENSMUSG00000025321	Itgb8	1530	3954	-1.50104	1.59535780506613e-12	1.59106261097557e-10	Down
ENSMUSG00000005994	Tyrp1	9	79	-3.24657	1.79221516068526e-12	1.77600531655677e-10	Down
ENSMUSG00000042286	Stab1	3969	10109	-1.4801	1.83729899860106e-12	1.80915808988831e-10	Down
ENSMUSG00000049436	Upk1b	16	102	-2.79372	2.12517450680633e-12	2.07946320609389e-10	Down
ENSMUSG00000045314	Sowahb	106	13	2.88474	2.61441911309265e-12	2.54219578509346e-10	Up
ENSMUSG00000020473	Aebp1	2925	7401	-1.47058	2.84340385008039e-12	2.74768180742551e-10	Down
ENSMUSG00000034353	Ramp1	2409	6105	-1.47285	2.9167236780314e-12	2.80113499893905e-10	Down
ENSMUSG00000052504	Epha3	44	178	-2.14433	3.01438196826646e-12	2.87716286271715e-10	Down
ENSMUSG00000060738	Prl7c1	3126	1014	1.49281	3.03639765441389e-12	2.88050455532751e-10	Up
ENSMUSG00000051499	Zfp786	5	63	-3.7522	3.06840938644283e-12	2.89323110510773e-10	Down
ENSMUSG00000023886	Smoc2	5417	13603	-1.45968	3.27580283945017e-12	3.07017714314251e-10	Down
ENSMUSG00000078605	E030025P04Rik	12	88	-2.99214	3.37831720283685e-12	3.14729694860693e-10	Down
ENSMUSG00000057346	Apol9a	75	259	-1.91748	3.86046127267604e-12	3.57506288573178e-10	Down
ENSMUSG00000040314	Ctsg	644	1680	-1.51448	4.16903353767614e-12	3.83797773841215e-10	Down
ENSMUSG00000022906	Parp9	1649	4169	-1.46938	4.22058663234683e-12	3.86258157800306e-10	Down
ENSMUSG00000071347	C1qtnf9	12	87	-2.97567	4.78152557858611e-12	4.35034941237676e-10	Down
ENSMUSG00000051431	Gpr87	22	114	-2.49776	5.48288004457849e-12	4.95945626357861e-10	Down
ENSMUSG00000026064	Ptp4a1	154	455	-1.69343	5.58396173967977e-12	5.02169229745306e-10	Down
ENSMUSG00000091405	Hist2h4	20027	6733	1.44127	5.61815344580077e-12	5.02340409826255e-10	Up
ENSMUSG00000041737	Tmem45b	11	83	-3.03198	5.7753130152181e-12	5.13441827947219e-10	Down
ENSMUSG00000030825	Hsd17b14	100	12	2.91516	6.21837124377674e-12	5.49689885287946e-10	Up
ENSMUSG00000027188	Pamr1	1227	3090	-1.46371	6.65723199051798e-12	5.85159408522479e-10	Down
ENSMUSG00000116048	Sept2	17287	5831	1.43651	6.7491921488908e-12	5.89909727260916e-10	Up
ENSMUSG00000063268	Parp10	1029	2591	-1.46349	8.19703453252381e-12	7.12455101994444e-10	Down
ENSMUSG00000002847	Pla1a	606	1560	-1.4953	8.75993968868566e-12	7.57150787092064e-10	Down
ENSMUSG00000003283	Hck	23	115	-2.44659	9.95277067875579e-12	8.55498376906533e-10	Down
ENSMUSG00000020953	Coch	10015	24494	-1.42159	1.0027104871019e-11	8.57152184523703e-10	Down
ENSMUSG00000001930	Vwf	1847	4574	-1.43955	1.012662701922e-11	8.60929306912702e-10	Down
ENSMUSG00000072647	Adam1a	320	82	1.83153	1.10615811034031e-11	9.35304776123614e-10	Up
ENSMUSG00000038507	Parp12	1535	3800	-1.43902	1.1875252499857e-11	9.98676639960943e-10	Down
ENSMUSG00000029134	Plb1	113	345	-1.74044	1.3323661483134e-11	1.11445981373441e-09	Down
ENSMUSG00000005124	Wisp1	240	656	-1.58148	1.4826618279616e-11	1.23354292617254e-09	Down
ENSMUSG00000021260	Hhipl1	1929	4729	-1.42496	1.56383276437113e-11	1.29415479511096e-09	Down
ENSMUSG00000036298	Slc2a13	150	436	-1.66984	1.63293012836325e-11	1.34418661042727e-09	Down
ENSMUSG00000049502	Dtx3l	1586	3894	-1.42713	1.68635096762072e-11	1.38085517653911e-09	Down
ENSMUSG00000021208	Ifi27l2b	12	83	-2.90786	1.9337669361935e-11	1.57515947608892e-09	Down
ENSMUSG00000022206	Npr3	640	1616	-1.46744	1.95378811166086e-11	1.58317892923019e-09	Down
ENSMUSG00000041324	Inhba	9952	23987	-1.40052	1.965547607994e-11	1.58445542410211e-09	Down
ENSMUSG00000028024	Enpep	59	208	-1.94677	2.26845311599498e-11	1.81920585456958e-09	Down
ENSMUSG00000022057	Adamdec1	16110	38629	-1.39306	2.36599489009944e-11	1.88769992308549e-09	Down
ENSMUSG00000054072	Iigp1	186	518	-1.60831	2.38924236274395e-11	1.89652207548828e-09	Down
ENSMUSG00000038022	Mindy4	408	1051	-1.49616	2.43566005436771e-11	1.91677090972707e-09	Down
ENSMUSG00000026395	Ptprc	441	1131	-1.48981	2.43939221060521e-11	1.91677090972707e-09	Down
ENSMUSG00000008489	Elavl2	99	13	2.7863	2.52561391321547e-11	1.97454780210082e-09	Up
ENSMUSG00000033717	Adra2a	34	143	-2.19942	2.54590957026307e-11	1.98046305470764e-09	Down
ENSMUSG00000104713	Gbp6	213	582	-1.58092	2.69810137484322e-11	2.0884110044682e-09	Down
ENSMUSG00000072620	Slfn2	105	321	-1.74227	2.71598712942287e-11	2.09184790888916e-09	Down
ENSMUSG00000033880	Lgals3bp	5013	12030	-1.39421	2.73264578429304e-11	2.09431049812961e-09	Down
ENSMUSG00000049321	Zfp2	58	204	-1.94338	2.81710232149625e-11	2.14845479989405e-09	Down
ENSMUSG00000026880	Stom	2402	5793	-1.40137	2.88702088602616e-11	2.19103760706317e-09	Down
ENSMUSG00000026222	Sp100	234	631	-1.56194	3.00265107634803e-11	2.2677303614477e-09	Down
ENSMUSG00000004709	Cd244a	105	320	-1.73777	3.05912905784194e-11	2.29922366579251e-09	Down
ENSMUSG00000026399	Cd55	2876	6897	-1.3932	3.41489112023983e-11	2.55427288695631e-09	Down
ENSMUSG00000022126	Acod1	7	65	-3.32231	3.54029169617918e-11	2.63539991431367e-09	Down
ENSMUSG00000046618	Olfml2a	1558	519	1.45434	3.88079963698841e-11	2.87511813106027e-09	Up
ENSMUSG00000050295	Foxc1	205	47	1.99081	4.23716163706114e-11	3.12425406395247e-09	Up
ENSMUSG00000022040	Ephx2	167	463	-1.60175	5.24023470160601e-11	3.84564016450879e-09	Down
ENSMUSG00000056758	Hmga2	1159	381	1.47339	5.27010909128294e-11	3.84940644329484e-09	Up
ENSMUSG00000029816	Gpnmb	2078	4943	-1.38148	5.82394089142681e-11	4.23405945742142e-09	Down
ENSMUSG00000116988	AC164314.2	64	4	3.8292	6.06271998125102e-11	4.38128814570151e-09	Up
ENSMUSG00000033470	Cysltr2	545	1351	-1.44082	6.08277567471093e-11	4.38128814570151e-09	Down
ENSMUSG00000055609	Hba-x	49093	17463	1.35987	6.61776763499724e-11	4.74466492466761e-09	Up
ENSMUSG00000026365	Cfh	367	931	-1.47401	6.81001239424263e-11	4.8600996710838e-09	Down
ENSMUSG00000050288	Fzd2	567	1398	-1.43307	7.05100385557332e-11	5.00911041027442e-09	Down
ENSMUSG00000070504	Fcrl6	745	1812	-1.41345	7.46875706520557e-11	5.28176920093037e-09	Down
ENSMUSG00000033751	Gadd45gip1	1519	513	1.43454	7.55265567869693e-11	5.31693289815234e-09	Up
ENSMUSG00000026271	Gpr35	38	149	-2.09878	8.50015621818603e-11	5.95700137128551e-09	Down
ENSMUSG00000024424	Ttc39c	315	803	-1.481	8.96707031433495e-11	6.25603945966023e-09	Down
ENSMUSG00000001020	S100a4	106	313	-1.69221	9.60961038016111e-11	6.67438920957797e-09	Down
ENSMUSG00000009772	Nuak2	173	471	-1.57557	9.80763293626939e-11	6.78165125433241e-09	Down
ENSMUSG00000042386	Tex13b	325	90	1.71977	1.00735399406864e-10	6.93469621226548e-09	Up
ENSMUSG00000028927	Padi2	6070	14111	-1.34837	1.08556780556905e-10	7.4402043696226e-09	Down
ENSMUSG00000005220	Corin	1901	4464	-1.36286	1.09077665362348e-10	7.44311542854126e-09	Down
ENSMUSG00000074896	Ifit3	247	640	-1.50441	1.12863817856225e-10	7.66783964282599e-09	Down
ENSMUSG00000074218	Cox7a1	143	28	2.21636	1.1466982796837e-10	7.75666601535606e-09	Up
ENSMUSG00000019997	Ctgf	5893	13676	-1.34589	1.17853177200554e-10	7.93748801249446e-09	Down
ENSMUSG00000042529	Kcnj12	117	336	-1.65219	1.19504267224317e-10	8.0139973684307e-09	Down
ENSMUSG00000068600	Gml2	87	11	2.83877	1.20200323844801e-10	8.02607999303614e-09	Up
ENSMUSG00000053040	Aph1c	928	2213	-1.38502	1.24948425570262e-10	8.30746839753052e-09	Down
ENSMUSG00000002204	Napsa	22	107	-2.40644	1.25754055207521e-10	8.32545357837707e-09	Down
ENSMUSG00000024738	Pga5	379	942	-1.44455	1.36163629432999e-10	8.97641418101099e-09	Down
ENSMUSG00000038045	Sult6b1	2	46	-4.56732	1.48254549965081e-10	9.73225438125202e-09	Down
ENSMUSG00000062647	Rpl7a	9249	3331	1.34197	1.53053072237531e-10	1.00050407473593e-08	Up
ENSMUSG00000105504	Gbp5	61	202	-1.85658	1.60890643585294e-10	1.04733750330544e-08	Down
ENSMUSG00000040552	C3ar1	98	289	-1.69023	1.62260967191806e-10	1.05185671982088e-08	Down
ENSMUSG00000023046	Igfbp6	378	935	-1.43761	1.64862282666726e-10	1.06428522561366e-08	Down
ENSMUSG00000021185	Dglucy	22	106	-2.39291	1.67003780803601e-10	1.07365488501753e-08	Down
ENSMUSG00000032332	Col12a1	3777	8714	-1.3374	1.71760616314838e-10	1.09969204470216e-08	Down
ENSMUSG00000003153	Slc2a3	2419	5599	-1.34205	1.78945618507091e-10	1.14024279457073e-08	Down
ENSMUSG00000055193	Klk15	248	635	-1.48727	1.79560023569757e-10	1.14024279457073e-08	Down
ENSMUSG00000060550	H2-Q7	538	1300	-1.40396	1.80512123352864e-10	1.14162911183897e-08	Down
ENSMUSG00000057596	Trim30d	61	201	-1.84942	1.90840304929015e-10	1.20206213120875e-08	Down
ENSMUSG00000015437	Gzmb	979	2300	-1.36348	1.93126259431047e-10	1.21155578396299e-08	Down
ENSMUSG00000040170	Fmo2	1018	2387	-1.36069	2.00647738604336e-10	1.25368574988203e-08	Down
ENSMUSG00000042359	Osbpl6	44	157	-1.96335	2.29103497314357e-10	1.42575688448671e-08	Down
ENSMUSG00000000290	Itgb2	203	528	-1.5098	2.31273277581578e-10	1.43352575801362e-08	Down
ENSMUSG00000029661	Col1a2	5610	12816	-1.32319	2.37369500161864e-10	1.46547408076122e-08	Down
ENSMUSG00000043518	Rai2	73	227	-1.76624	2.49082394378796e-10	1.53170904812067e-08	Down
ENSMUSG00000020607	Fam84a	51	175	-1.90742	2.58540896871405e-10	1.58361388721469e-08	Down
ENSMUSG00000015443	Gzmn	45	159	-1.94927	2.63216276712013e-10	1.60592895415118e-08	Down
ENSMUSG00000004612	Nkg7	91	268	-1.68821	2.73625404661869e-10	1.66291564286303e-08	Down
ENSMUSG00000105096	Gbp10	40	149	-2.02503	2.80755684647818e-10	1.69960970496138e-08	Down
ENSMUSG00000071856	Mcc	2159	4945	-1.32689	2.99745413240112e-10	1.80753455007351e-08	Down
ENSMUSG00000056055	Sag	109	19	2.38161	3.06919528653866e-10	1.84365020339647e-08	Up
ENSMUSG00000055172	C1ra	61	199	-1.835	3.18641689241155e-10	1.90670284662073e-08	Down
ENSMUSG00000042246	Tmc7	205	528	-1.49566	3.32242929981174e-10	1.98047337342801e-08	Down
ENSMUSG00000007682	Dio2	98	284	-1.66506	3.45423433797719e-10	2.05118235993317e-08	Down
ENSMUSG00000022754	Tmem45a	904	307	1.42639	3.73108675144397e-10	2.20715770642454e-08	Up
ENSMUSG00000027995	Tlr2	77	234	-1.73321	4.07597312256106e-10	2.40204506972746e-08	Down
ENSMUSG00000034116	Vav1	59	192	-1.83136	4.3680798808138e-10	2.56447497304533e-08	Down
ENSMUSG00000016496	Cd274	398	957	-1.3968	4.55445142362093e-10	2.66384042288325e-08	Down
ENSMUSG00000064215	Ifi27	993	2284	-1.33292	4.71012230735483e-10	2.74457239167889e-08	Down
ENSMUSG00000061947	Serpina10	13	77	-2.68549	4.81079645866213e-10	2.79277504865169e-08	Down
ENSMUSG00000044674	Fzd1	3390	7642	-1.30397	4.85623814806243e-10	2.80867483671209e-08	Down
ENSMUSG00000060487	Samd5	613	1435	-1.35824	5.39118983634261e-10	3.10652338791919e-08	Down
ENSMUSG00000029304	Spp1	21725	48478	-1.28931	5.5675650790673e-10	3.19631651291989e-08	Down
ENSMUSG00000004267	Eno2	663	1545	-1.35169	5.73194561291449e-10	3.27858859726925e-08	Down
ENSMUSG00000028005	Gucy1b1	810	1871	-1.33901	5.82999286673389e-10	3.32245527548153e-08	Down
ENSMUSG00000072680	Tmem254c	1452	3292	-1.31219	6.03388130507657e-10	3.42609946512341e-08	Down
ENSMUSG00000070327	Rnf213	8723	19388	-1.28359	7.15711409082915e-10	4.04910476454981e-08	Down
ENSMUSG00000078921	Tgtp2	59	189	-1.80866	7.3811096792937e-10	4.16069943443665e-08	Down
ENSMUSG00000032289	Thsd4	476	1120	-1.36556	7.50940410978952e-10	4.21773679206157e-08	Down
ENSMUSG00000020120	Plek	809	1857	-1.32996	7.62291178558408e-10	4.26608854532796e-08	Down
ENSMUSG00000026009	Icos	70	213	-1.73488	7.820019702362e-10	4.34513809033386e-08	Down
ENSMUSG00000025194	Abcc2	70	213	-1.73488	7.820019702362e-10	4.34513809033386e-08	Down
ENSMUSG00000068617	Efcab1	6	54	-3.27336	7.95362280183957e-10	4.40364638971602e-08	Down
ENSMUSG00000022818	Cyp2ab1	46	156	-1.89019	8.31303226365038e-10	4.5863175871586e-08	Down
ENSMUSG00000040253	Gbp7	1747	3910	-1.29356	9.1090484578764e-10	5.00772353030534e-08	Down
ENSMUSG00000046854	Pip5kl1	75	9	2.91107	9.32995889707745e-10	5.11110917326517e-08	Up
ENSMUSG00000028307	Aldob	7	57	-3.13321	9.66514276350941e-10	5.27615056542735e-08	Down
ENSMUSG00000028270	Gbp2	296	715	-1.40329	1.02539726814497e-09	5.57801772650331e-08	Down
ENSMUSG00000026535	Ifi202b	330	790	-1.39037	1.06188708464909e-09	5.75638998709777e-08	Down
ENSMUSG00000001751	Naglu	1511	3375	-1.29065	1.09714486342949e-09	5.92686798098475e-08	Down
ENSMUSG00000004655	Aqp1	18181	39900	-1.26529	1.14075156527591e-09	6.14111171368948e-08	Down
ENSMUSG00000034460	Six4	176	43	1.8989	1.17055991990042e-09	6.2798521495899e-08	Up
ENSMUSG00000036960	Clca2	444	1035	-1.35208	1.24986610658863e-09	6.68227384409139e-08	Down
ENSMUSG00000046387	Pcdhb17	68	205	-1.72143	1.2594074202643e-09	6.71022624810683e-08	Down
ENSMUSG00000046743	Fat4	1354	3018	-1.28762	1.30491034736724e-09	6.92894033595204e-08	Down
ENSMUSG00000030049	Gkn2	29	114	-2.10127	1.3197409115099e-09	6.98088262377714e-08	Down
ENSMUSG00000022816	Fstl1	16769	36676	-1.26037	1.32366652141294e-09	6.98088262377714e-08	Down
ENSMUSG00000064220	Hist2h2aa1	6873	2600	1.27105	1.37894762210352e-09	7.24786050834006e-08	Up
ENSMUSG00000049511	Htr1b	20	93	-2.34102	1.40480251151989e-09	7.3588947724668e-08	Down
ENSMUSG00000064288	Hist1h4k	7173	2717	1.26919	1.42961951750426e-09	7.46376525279575e-08	Up
ENSMUSG00000006948	Klk4	109	296	-1.57146	1.46205765434234e-09	7.60758962751106e-08	Down
ENSMUSG00000031778	Cx3cl1	234	572	-1.42034	1.53823828656152e-09	7.97730375410807e-08	Down
ENSMUSG00000037652	Phc3	5141	1948	1.26866	1.69493848779071e-09	8.7607485026737e-08	Up
ENSMUSG00000078349	AW011738	31	118	-2.05518	1.83382590720823e-09	9.44723955773032e-08	Down
ENSMUSG00000034205	Loxl2	2219	4866	-1.26412	1.86023271236818e-09	9.55165034291225e-08	Down
ENSMUSG00000027070	Lrp2	522	1193	-1.3236	1.95551219668396e-09	1.0007848275003e-07	Down
ENSMUSG00000035208	Slfn8	68	202	-1.70017	2.04479035992524e-09	1.04304421048252e-07	Down
ENSMUSG00000014164	Klhl3	45	150	-1.86527	2.06361527373684e-09	1.04920674603914e-07	Down
ENSMUSG00000064368	mt-Nd6	32115	12377	1.24424	2.15155239638238e-09	1.09035349130023e-07	Up
ENSMUSG00000019880	Rspo3	293	694	-1.37498	2.26080047513733e-09	1.14199785039567e-07	Down
ENSMUSG00000020256	Aldh1l2	132	343	-1.50808	2.31676805323292e-09	1.16648146835591e-07	Down
ENSMUSG00000022763	Aifm3	81	232	-1.64789	2.33816672360834e-09	1.17345799631931e-07	Down
ENSMUSG00000048652	Samd13	5	48	-3.36073	2.34786774805636e-09	1.17453782714665e-07	Down
ENSMUSG00000021071	Trim9	39	1	4.99627	2.41201388373518e-09	1.20276000010102e-07	Up
ENSMUSG00000012428	Steap4	563	1273	-1.30817	2.60267609481083e-09	1.29368800904367e-07	Down
ENSMUSG00000053916	Nanp	456	151	1.46242	2.82715853134606e-09	1.40079402645484e-07	Up
ENSMUSG00000024675	Ms4a4c	22	96	-2.25012	2.89843340810189e-09	1.43155006232537e-07	Down
ENSMUSG00000049723	Mmp12	38	133	-1.93504	3.01019815593845e-09	1.48204629462311e-07	Down
ENSMUSG00000101972	Hist1h3i	20966	8151	1.23165	3.22595309255951e-09	1.58326114239877e-07	Up
ENSMUSG00000022512	Cldn1	5918	12684	-1.23115	3.4748595324191e-09	1.70005863538919e-07	Down
ENSMUSG00000073399	Trim40	201	55	1.73616	3.51264029344654e-09	1.71315541333672e-07	Up
ENSMUSG00000027797	Dclk1	121	316	-1.51524	3.5730102273301e-09	1.73715290990005e-07	Down
ENSMUSG00000022766	Serpind1	19	88	-2.33491	3.73050489553108e-09	1.80405521556586e-07	Down
ENSMUSG00000067599	Klra7	8	57	-2.94387	3.74540323067087e-09	1.80405521556586e-07	Down
ENSMUSG00000041984	Rptn	8	57	-2.94387	3.74540323067087e-09	1.80405521556586e-07	Down
ENSMUSG00000004668	Abca13	81	228	-1.62281	4.15353450016149e-09	1.9944657331331e-07	Down
ENSMUSG00000069516	Lyz2	430	974	-1.31066	4.38309055444842e-09	2.09821916449565e-07	Down
ENSMUSG00000004698	Hdac9	793	1745	-1.26903	4.40926220743819e-09	2.1042730497952e-07	Down
ENSMUSG00000020077	Srgn	23780	50438	-1.2161	4.614913949907e-09	2.19568291231355e-07	Down
ENSMUSG00000051951	Xkr4	2	40	-4.36625	4.67356172717523e-09	2.21680711437171e-07	Down
ENSMUSG00000018927	Ccl6	71	204	-1.65221	4.77324466016055e-09	2.25720791558595e-07	Down
ENSMUSG00000048731	Ggnbp1	830	300	1.33646	4.97871816258396e-09	2.34723930828731e-07	Up
ENSMUSG00000078942	Naip6	22	94	-2.21978	5.1451707737343e-09	2.41838570688091e-07	Down
ENSMUSG00000001497	Pax9	57	5	3.3489	5.18130530782115e-09	2.42803457768317e-07	Up
ENSMUSG00000035566	Pcdh17	489	1093	-1.2915	5.26493996260991e-09	2.4598178960446e-07	Down
ENSMUSG00000049971	Glt1d1	183	49	1.76717	5.31279684969826e-09	2.47474531100616e-07	Up
ENSMUSG00000003418	St8sia6	375	853	-1.31669	5.40885857477608e-09	2.51197079720496e-07	Down
ENSMUSG00000036745	Ttll7	176	429	-1.41607	5.44104878236774e-09	2.51302304377152e-07	Down
ENSMUSG00000020268	Lyrm7	475	162	1.41993	5.44342952661655e-09	2.51302304377152e-07	Up
ENSMUSG00000030762	Aqp8	304	702	-1.33836	5.4857602067007e-09	2.52507270106063e-07	Down
ENSMUSG00000023959	Clic5	8428	17819	-1.21148	5.72358622577879e-09	2.6250349926826e-07	Down
ENSMUSG00000041046	Ramp3	1701	3642	-1.22962	5.73667500650522e-09	2.6250349926826e-07	Down
ENSMUSG00000059832	Kprp	29	109	-2.03663	6.17705480789587e-09	2.81825861293971e-07	Down
ENSMUSG00000040896	Kcnd3	391	883	-1.3063	6.32778587107621e-09	2.87858750240362e-07	Down
ENSMUSG00000033420	Antxr1	3902	8245	-1.21062	6.81875589350148e-09	3.09289225046927e-07	Down
ENSMUSG00000029623	Pdap1	2483	961	1.23803	6.85110368905567e-09	3.09853113937e-07	Up
ENSMUSG00000028749	Pla2g2f	187	51	1.74077	7.43624598886095e-09	3.35342362593329e-07	Up
ENSMUSG00000006342	Susd2	162	396	-1.42012	7.46108946499618e-09	3.35490259816216e-07	Down
ENSMUSG00000046204	Pnma2	21	90	-2.22384	7.60365823526241e-09	3.40915604680728e-07	Down
ENSMUSG00000098470	C1rb	7	52	-3.00105	7.90326058258418e-09	3.5333025328691e-07	Down
ENSMUSG00000025498	Irf7	1789	3791	-1.2147	8.41646131881312e-09	3.75195716899984e-07	Down
ENSMUSG00000041658	Rragb	16	77	-2.38862	8.98924192337646e-09	3.9958464526826e-07	Down
ENSMUSG00000037172	E330009J07Rik	336	759	-1.30664	9.08398328381824e-09	4.02645618033174e-07	Down
ENSMUSG00000038879	Nipal2	55	166	-1.72263	9.20932647349663e-09	4.07034403194597e-07	Down
ENSMUSG00000021594	Srd5a1	2089	4407	-1.20827	9.2353222989904e-09	4.07034403194597e-07	Down
ENSMUSG00000032060	Cryab	1961	4138	-1.20863	9.45132615209942e-09	4.15377774786336e-07	Down
ENSMUSG00000029298	Gbp9	359	805	-1.29603	9.66065975545555e-09	4.23381815423599e-07	Down
ENSMUSG00000046731	Kctd11	505	1110	-1.26733	9.89184554624468e-09	4.32295879237289e-07	Down
ENSMUSG00000023249	Parp3	341	766	-1.29858	1.06825436599072e-08	4.65543457313269e-07	Down
ENSMUSG00000087687	Pet100	754	276	1.31818	1.07683905296044e-08	4.67973798490463e-07	Up
ENSMUSG00000023191	P3h3	163	394	-1.40394	1.08573609793121e-08	4.69605628245866e-07	Down
ENSMUSG00000079015	Serpina1c	6	48	-3.10384	1.08964925952409e-08	4.69605628245866e-07	Down
ENSMUSG00000071724	Smpd5	6	48	-3.10384	1.08964925952409e-08	4.69605628245866e-07	Down
ENSMUSG00000045312	Lhfpl2	2179	4572	-1.20045	1.12174252503573e-08	4.82101386864804e-07	Down
ENSMUSG00000089929	Bcl2a1b	13	68	-2.50646	1.1255639567562e-08	4.82411130556831e-07	Down
ENSMUSG00000052133	Sema5b	208	488	-1.36108	1.13594766400536e-08	4.84425020828726e-07	Down
ENSMUSG00000026177	Slc11a1	20	87	-2.24494	1.1364901182831e-08	4.84425020828726e-07	Down
ENSMUSG00000038608	Dock10	264	605	-1.32731	1.22808688848745e-08	5.22037590466877e-07	Down
ENSMUSG00000039771	Polr2j	1147	437	1.26059	1.36275925619483e-08	5.76778906785179e-07	Up
ENSMUSG00000054580	Pla2r1	2193	4578	-1.1931	1.36748222452114e-08	5.76778906785179e-07	Down
ENSMUSG00000032487	Ptgs2	1953	4083	-1.19522	1.36798699449628e-08	5.76778906785179e-07	Down
ENSMUSG00000037580	Gch1	607	1310	-1.24096	1.39077568499594e-08	5.84802381274778e-07	Down
ENSMUSG00000023781	Hes7	117	26	2.03359	1.52561417965379e-08	6.39771035230557e-07	Up
ENSMUSG00000028834	Trim63	157	377	-1.3944	1.58173104486836e-08	6.6152074182962e-07	Down
ENSMUSG00000026944	Abca2	1158	2433	-1.20235	1.61333945417042e-08	6.72931239356121e-07	Down
ENSMUSG00000030050	Gkn1	83	223	-1.5557	1.66008559260044e-08	6.9057785159566e-07	Down
ENSMUSG00000050896	Rtn4rl2	6	47	-3.07354	1.69206913130555e-08	7.01214728941263e-07	Down
ENSMUSG00000103793	Pcdhga6	104	267	-1.49043	1.69466986811875e-08	7.01214728941263e-07	Down
ENSMUSG00000041378	Cldn5	1367	2858	-1.19525	1.71115401167909e-08	7.05082615767848e-07	Down
ENSMUSG00000022887	Masp1	10148	20863	-1.17108	1.71308155778536e-08	7.05082615767848e-07	Down
ENSMUSG00000055653	Gpc3	430	939	-1.25787	1.73761282326521e-08	7.12656011294923e-07	Down
ENSMUSG00000047180	Neurl3	130	322	-1.43897	1.74064329793078e-08	7.12656011294923e-07	Down
ENSMUSG00000022324	Matn2	3497	7220	-1.17719	1.76686101347978e-08	7.21491434323319e-07	Down
ENSMUSG00000019850	Tnfaip3	254	577	-1.31464	1.78999003494452e-08	7.29022643027928e-07	Down
ENSMUSG00000058550	Dppa4	78	13	2.44286	1.90648406160727e-08	7.72423933085571e-07	Up
ENSMUSG00000027249	F2	15	72	-2.38425	1.90648406160727e-08	7.72423933085571e-07	Down
ENSMUSG00000029671	Wnt16	75	12	2.50075	2.0913402104965e-08	8.45118727140376e-07	Up
ENSMUSG00000037736	Limch1	462	999	-1.2437	2.21212557982162e-08	8.91612688364372e-07	Down
ENSMUSG00000032372	Plscr2	27	99	-2.00058	2.2470788192659e-08	9.03360523776198e-07	Down
ENSMUSG00000046337	Fam178b	114	285	-1.45222	2.29285420963271e-08	9.19387262718189e-07	Down
ENSMUSG00000036172	Cd200r3	4	43	-3.51522	2.30314593737694e-08	9.21139961277904e-07	Down
ENSMUSG00000041301	Cftr	68	188	-1.59661	2.31425326086891e-08	9.2320903160509e-07	Down
ENSMUSG00000020387	Jade2	85	225	-1.53428	2.39426266281928e-08	9.52683849313103e-07	Down
ENSMUSG00000078853	Igtp	435	941	-1.24427	2.46539091549027e-08	9.78483465897899e-07	Down
ENSMUSG00000078922	Tgtp1	94	242	-1.49432	2.49762434904749e-08	9.88754188867196e-07	Down
ENSMUSG00000022257	Laptm4b	2190	4501	-1.17061	2.516611091981e-08	9.9374201444265e-07	Down
ENSMUSG00000022123	Scel	26	96	-2.01042	2.56568178190691e-08	1.01055385222551e-06	Down
ENSMUSG00000051439	Cd14	156	370	-1.37658	2.64621134049986e-08	1.03964030392669e-06	Down
ENSMUSG00000034422	Parp14	2978	6082	-1.16151	2.84107450552684e-08	1.11338632637246e-06	Down
ENSMUSG00000063458	Lrmda	3	40	-3.81109	2.97611829544038e-08	1.16337810151913e-06	Down
ENSMUSG00000061482	Hist1h4d	28451	11713	1.14902	3.05422756564805e-08	1.19091910943239e-06	Up
ENSMUSG00000045679	Pqlc3	815	1704	-1.19526	3.09275415875431e-08	1.20292673004749e-06	Down
ENSMUSG00000027230	Creb3l1	251	562	-1.29378	3.14636705375307e-08	1.22072764644115e-06	Down
ENSMUSG00000037321	Tap1	1155	2381	-1.17492	3.36797436431305e-08	1.30345634726325e-06	Down
ENSMUSG00000068246	Apol9b	43	134	-1.76807	3.4593687171417e-08	1.3355051737293e-06	Down
ENSMUSG00000044749	Abca6	66	183	-1.60073	3.58351394612726e-08	1.38000767262e-06	Down
ENSMUSG00000027901	Dennd2d	41	130	-1.79289	3.65863883492248e-08	1.40545933317837e-06	Down
ENSMUSG00000075602	Ly6a	9612	19376	-1.14269	3.7085196281924e-08	1.42025899361946e-06	Down
ENSMUSG00000022579	Gpihbp1	294	646	-1.26668	3.71542235764958e-08	1.42025899361946e-06	Down
ENSMUSG00000051839	Gypa	675	254	1.27832	3.76685434841008e-08	1.43639019491579e-06	Up
ENSMUSG00000073888	Ccl27a	914	354	1.23683	4.04582668389542e-08	1.5389968593654e-06	Up
ENSMUSG00000074199	Krtdap	6	45	-3.01096	4.09254114149712e-08	1.55296963608322e-06	Down
ENSMUSG00000041272	Tox	40	127	-1.79475	4.19440319618897e-08	1.58774999820701e-06	Down
ENSMUSG00000036743	Psma8	9	54	-2.69869	4.26378277921777e-08	1.60697263085826e-06	Down
ENSMUSG00000056270	Prr9	43	133	-1.75727	4.26584198833051e-08	1.60697263085826e-06	Down
ENSMUSG00000060586	H2-Eb1	19	80	-2.1976	4.30820779219281e-08	1.61793825270487e-06	Down
ENSMUSG00000020376	Rnf130	982	2019	-1.17108	4.31574993490502e-08	1.61793825270487e-06	Down
ENSMUSG00000026832	Cytip	75	199	-1.5375	4.37953096086986e-08	1.6379024684907e-06	Down
ENSMUSG00000052187	Hbb-y	242947	101225	1.13174	4.50637805074229e-08	1.68130047274457e-06	Up
ENSMUSG00000024247	Pkdcc	1090	2232	-1.16525	4.56747009323632e-08	1.70001673948733e-06	Down
ENSMUSG00000079428	Tceal7	70	11	2.52564	4.62091410469092e-08	1.70875561226215e-06	Up
ENSMUSG00000070732	Rbm44	69	186	-1.56017	4.62389839800981e-08	1.70875561226215e-06	Down
ENSMUSG00000068748	Ptprz1	69	186	-1.56017	4.62389839800981e-08	1.70875561226215e-06	Down
ENSMUSG00000100210	Hist1h3f	20183	8395	1.13419	4.68889907580241e-08	1.72867042230649e-06	Up
ENSMUSG00000026117	Zap70	94	238	-1.47029	4.79122798631398e-08	1.76222044943435e-06	Down
ENSMUSG00000032313	Tmem266	242	78	1.50069	4.96437223938255e-08	1.8215967759508e-06	Up
ENSMUSG00000022340	Sybu	20	82	-2.15967	5.08875408481166e-08	1.85964282243293e-06	Down
ENSMUSG00000032528	Vipr1	12	62	-2.48772	5.09196453500725e-08	1.85964282243293e-06	Down
ENSMUSG00000001383	Zmat2	3796	1564	1.14784	5.3169680051579e-08	1.93726904506432e-06	Up
ENSMUSG00000002565	Scin	682	1414	-1.18312	5.34060957190887e-08	1.94133653550837e-06	Down
ENSMUSG00000050368	Hoxd10	465	981	-1.20813	5.5183869565669e-08	2.00128354942349e-06	Down
ENSMUSG00000007872	Id3	239	529	-1.27713	5.76285364934564e-08	2.08508086224464e-06	Down
ENSMUSG00000042751	Nmnat2	2516	1031	1.15566	5.83747865430902e-08	2.10718080983155e-06	Up
ENSMUSG00000053985	Zfp14	206	63	1.57607	5.90182594854205e-08	2.12547703952355e-06	Up
ENSMUSG00000030905	Crym	219	488	-1.28678	6.32646603844686e-08	2.27314454101978e-06	Down
ENSMUSG00000036545	Adamts2	9971	19801	-1.12109	6.54882990259573e-08	2.34761971485218e-06	Down
ENSMUSG00000036446	Lum	5473	10891	-1.12405	6.57843393993254e-08	2.35281092499932e-06	Down
ENSMUSG00000034579	Pla2g3	51	5	3.18883	6.61183141752081e-08	2.35933195398598e-06	Up
ENSMUSG00000051506	Wdfy4	51	147	-1.65607	6.71774453530858e-08	2.39164003387485e-06	Down
ENSMUSG00000052861	Dnah6	20	81	-2.14199	6.87002972962822e-08	2.44027220396246e-06	Down
ENSMUSG00000021592	Arsk	1579	639	1.17363	6.89218190552561e-08	2.44256414774869e-06	Up
ENSMUSG00000021390	Ogn	38	120	-1.78678	6.95544832426684e-08	2.45938329611235e-06	Down
ENSMUSG00000033355	Rtp4	911	1856	-1.1579	7.10422342184669e-08	2.50629269834673e-06	Down
ENSMUSG00000043943	Naalad2	53	151	-1.63941	7.50022704949493e-08	2.6400120460643e-06	Down
ENSMUSG00000026748	Plxdc2	812	1656	-1.15936	7.77121114010525e-08	2.72922128482522e-06	Down
ENSMUSG00000059481	Plg	3	38	-3.73731	7.82344258755924e-08	2.74137657155961e-06	Down
ENSMUSG00000062456	Rpl9-ps6	2438	1007	1.1442	8.01490160591999e-08	2.80215368954839e-06	Up
ENSMUSG00000017830	Dhx58	286	617	-1.24022	8.19794355083689e-08	2.85972210233005e-06	Down
ENSMUSG00000019768	Esr1	4395	8699	-1.1163	8.42100777089495e-08	2.93096283891686e-06	Down
ENSMUSG00000043089	Mmp1a	5117	2144	1.12361	8.54681064440603e-08	2.96810892869797e-06	Up
ENSMUSG00000079625	Tm4sf19	38	119	-1.77472	8.70447012651496e-08	3.01612797835901e-06	Down
ENSMUSG00000020053	Igf1	664	256	1.24331	8.82382161816591e-08	3.05068926078723e-06	Up
ENSMUSG00000038179	Slamf7	50	143	-1.64479	9.34750949081956e-08	3.22457988155589e-06	Down
ENSMUSG00000046186	Cd109	5474	10791	-1.11048	9.37638968508492e-08	3.22738652036618e-06	Down
ENSMUSG00000039005	Tlr4	2063	4092	-1.11935	9.97691557869583e-08	3.42650888682891e-06	Down
ENSMUSG00000033752	Mnd1	176	53	1.598	1.00228591876668e-07	3.43470579827578e-06	Up
ENSMUSG00000014852	Adamts13	50	5	3.16033	1.01354449468371e-07	3.46565390072289e-06	Up
ENSMUSG00000040258	Nxph4	197	62	1.5347	1.02914093599352e-07	3.50613935733501e-06	Up
ENSMUSG00000009076	Zmat5	571	218	1.25736	1.02989181533751e-07	3.50613935733501e-06	Up
ENSMUSG00000024338	Psmb8	177	396	-1.29246	1.04840214776274e-07	3.5613625796709e-06	Down
ENSMUSG00000047735	Samd9l	1842	3652	-1.1187	1.07224675583423e-07	3.63442593186688e-06	Down
ENSMUSG00000023224	Serping1	8179	15991	-1.09859	1.2027416063113e-07	4.06788128499808e-06	Down
ENSMUSG00000044164	Rnf182	102	247	-1.40613	1.26720534961992e-07	4.26921456452474e-06	Down
ENSMUSG00000026817	Ak1	133	307	-1.3373	1.26775750662709e-07	4.26921456452474e-06	Down
ENSMUSG00000039646	Vasn	2357	4637	-1.10754	1.27657813790684e-07	4.28963340595133e-06	Down
ENSMUSG00000034674	Tdg	1844	3634	-1.11	1.33921476917215e-07	4.48306357869002e-06	Down
ENSMUSG00000041936	Agrn	5424	10591	-1.09673	1.33990523466439e-07	4.48306357869002e-06	Down
ENSMUSG00000021986	Amer2	29	97	-1.86856	1.36615642768601e-07	4.56108620213281e-06	Down
ENSMUSG00000096010	Hist4h4	11233	4799	1.09558	1.39525799759543e-07	4.64827064809202e-06	Up
ENSMUSG00000033965	Slc16a2	181	401	-1.27834	1.40280232994404e-07	4.66341851480113e-06	Down
ENSMUSG00000046159	Chrm3	47	134	-1.64012	1.43964229389414e-07	4.77568332801812e-06	Down
ENSMUSG00000034459	Ifit1	750	1508	-1.13888	1.45616914830107e-07	4.82022970409957e-06	Down
ENSMUSG00000016024	Lbp	8909	17323	-1.09068	1.46007288775723e-07	4.82289044325412e-06	Down
ENSMUSG00000043832	Clec4a3	8	48	-2.69651	1.50047362120644e-07	4.94584080481563e-06	Down
ENSMUSG00000056515	Rab31	7834	15219	-1.08938	1.53220607407997e-07	5.03975942928884e-06	Down
ENSMUSG00000023902	Zscan10	84	18	2.08376	1.69079109001332e-07	5.54964721063867e-06	Up
ENSMUSG00000033910	Gucy1a1	659	1325	-1.13883	1.70271745164026e-07	5.57702697107772e-06	Down
ENSMUSG00000040751	Lat2	42	125	-1.7017	1.74745378253918e-07	5.71153066150096e-06	Down
ENSMUSG00000030142	Clec4e	71	182	-1.48768	1.7694681071213e-07	5.77135949907615e-06	Down
ENSMUSG00000039903	Eva1c	1447	2840	-1.1041	1.78534979432954e-07	5.81097742681568e-06	Down
ENSMUSG00000005891	Prl4a1	46551	20127	1.07834	1.88002215946368e-07	6.10634337305552e-06	Up
ENSMUSG00000032690	Oas2	140	318	-1.31413	1.89715177067272e-07	6.14914317669297e-06	Down
ENSMUSG00000042671	Rgs8	13	61	-2.35003	1.90522227299975e-07	6.16246322730355e-06	Down
ENSMUSG00000024925	Rnaseh2c	1120	460	1.15225	1.92528451442976e-07	6.21443495342286e-06	Up
ENSMUSG00000054404	Slfn5	763	1519	-1.12457	1.97197112648929e-07	6.35195171551147e-06	Down
ENSMUSG00000112148	Lilrb4a	75	190	-1.47077	1.98580268753666e-07	6.38328888692052e-06	Down
ENSMUSG00000027555	Car13	140	317	-1.30959	2.09060422958055e-07	6.6963608471262e-06	Down
ENSMUSG00000047415	Gpr68	28	93	-1.85828	2.09485272696711e-07	6.6963608471262e-06	Down
ENSMUSG00000038591	Colec10	31	100	-1.81665	2.09610986794605e-07	6.6963608471262e-06	Down
ENSMUSG00000026536	Ifi211	38	115	-1.72545	2.13363921872002e-07	6.80228667312419e-06	Down
ENSMUSG00000038679	Trps1	562	1129	-1.13756	2.16804620787928e-07	6.89784517427113e-06	Down
ENSMUSG00000030930	Chst15	567	1139	-1.13751	2.20151095672101e-07	6.99002193156438e-06	Down
ENSMUSG00000006216	Clcnkb	51	6	2.93141	2.2680298716476e-07	7.1719529965637e-06	Up
ENSMUSG00000035183	Slc24a5	8	47	-2.66621	2.2680298716476e-07	7.1719529965637e-06	Down
ENSMUSG00000062082	Cd200r4	43	126	-1.67934	2.27677978126595e-07	7.18501822250216e-06	Down
ENSMUSG00000030772	Dkk3	771	1529	-1.11899	2.29662317912277e-07	7.23296830380406e-06	Down
ENSMUSG00000022947	Cbr3	404	152	1.27828	2.37041428850002e-07	7.45028393949159e-06	Up
ENSMUSG00000078521	Aunip	444	169	1.2616	2.38868376619339e-07	7.49256895855581e-06	Up
ENSMUSG00000019987	Arg1	44	128	-1.66897	2.39457689434796e-07	7.49594111111982e-06	Down
ENSMUSG00000026814	Eng	2116	4092	-1.08276	2.50287801217769e-07	7.81923215129728e-06	Down
ENSMUSG00000028717	Tal1	262	551	-1.20342	2.51822330301189e-07	7.85140644253687e-06	Down
ENSMUSG00000026586	Prrx1	729	1445	-1.11828	2.52369900182688e-07	7.85274181408454e-06	Down
ENSMUSG00000030921	Trim30a	417	847	-1.15341	2.59104658031945e-07	8.04151650512266e-06	Down
ENSMUSG00000071317	Bves	101	240	-1.37887	2.59470451572925e-07	8.04151650512266e-06	Down
ENSMUSG00000030693	Klk10	28	92	-1.8427	2.7233413301408e-07	8.42340843227247e-06	Down
ENSMUSG00000055538	Zcchc24	2200	4242	-1.07854	2.73685211866337e-07	8.44840183773109e-06	Down
ENSMUSG00000000957	Mmp14	3999	7665	-1.06996	2.81310835367296e-07	8.6666019339493e-06	Down
ENSMUSG00000022132	Cldn10	492	987	-1.13552	2.840355124879e-07	8.73325000649555e-06	Down
ENSMUSG00000025742	Prps2	912	1789	-1.10328	2.84726322398861e-07	8.7372231240266e-06	Down
ENSMUSG00000019122	Ccl9	54	146	-1.56397	2.88627728020991e-07	8.82214183212295e-06	Down
ENSMUSG00000032561	Acpp	54	146	-1.56397	2.88627728020991e-07	8.82214183212295e-06	Down
ENSMUSG00000025902	Sox17	619	1230	-1.12182	2.90036518356163e-07	8.84781990702976e-06	Down
ENSMUSG00000103677	Pcdhga4	399	151	1.26983	3.02417125297649e-07	9.20744742735972e-06	Up
ENSMUSG00000031616	Ednra	1052	2047	-1.09162	3.07230731080689e-07	9.33573381670578e-06	Down
ENSMUSG00000052160	Pld4	33	103	-1.76941	3.10481683259407e-07	9.41612870984378e-06	Down
ENSMUSG00000022220	Adcy4	411	830	-1.14506	3.21073196632589e-07	9.7183984303693e-06	Down
ENSMUSG00000078974	Sec61g	4302	1867	1.0729	3.28953808423494e-07	9.93759874068489e-06	Up
ENSMUSG00000035606	Ky	8	46	-2.63526	3.42973662907204e-07	1.0341054743237e-05	Down
ENSMUSG00000032011	Thy1	409	824	-1.14163	3.45295997453848e-07	1.03909383527794e-05	Down
ENSMUSG00000067455	Hist1h4j	3341	1448	1.07482	3.57007327591975e-07	1.07226254877914e-05	Up
ENSMUSG00000028111	Ctsk	19300	36549	-1.05257	3.61964878148821e-07	1.0850577214334e-05	Down
ENSMUSG00000046432	Bex3	3614	1569	1.07235	3.63009386283667e-07	1.08609615996179e-05	Up
ENSMUSG00000033191	Tie1	2266	4332	-1.06618	3.67840405865812e-07	1.09843781851445e-05	Down
ENSMUSG00000031380	Vegfd	207	439	-1.21541	3.69993060850429e-07	1.10073642287533e-05	Down
ENSMUSG00000036594	H2-Aa	32	100	-1.77104	3.70025163365339e-07	1.10073642287533e-05	Down
ENSMUSG00000021319	Sfrp4	4401	8356	-1.0563	3.87435896902174e-07	1.15032971068779e-05	Down
ENSMUSG00000024511	Rab27b	444	888	-1.13111	3.95323392596174e-07	1.17151263657358e-05	Down
ENSMUSG00000078932	CN725425	59	154	-1.51341	4.06240577292997e-07	1.19933804613695e-05	Down
ENSMUSG00000053062	Jam2	3085	5864	-1.05792	4.06254756597359e-07	1.19933804613695e-05	Down
ENSMUSG00000014602	Kif1a	90	214	-1.37966	4.09667385684939e-07	1.20712219441028e-05	Down
ENSMUSG00000022157	Mcpt8	27	88	-1.83087	4.24740433955435e-07	1.24917044829464e-05	Down
ENSMUSG00000016194	Hsd11b1	1668	3182	-1.0631	4.56633088732833e-07	1.34043350839725e-05	Down
ENSMUSG00000038271	Iffo1	1192	505	1.10751	4.78270364452779e-07	1.4013051469221e-05	Up
ENSMUSG00000017064	Prl5a1	328	123	1.28287	4.83952799504998e-07	1.41528903283811e-05	Up
ENSMUSG00000048915	Efna5	213	447	-1.20026	5.06025764159446e-07	1.47706357200613e-05	Down
ENSMUSG00000005320	Fgfr4	26	86	-1.85193	5.11613614780292e-07	1.49057764396101e-05	Down
ENSMUSG00000009079	Ewsr1	10795	4781	1.04362	5.15397052612824e-07	1.49879389617763e-05	Up
ENSMUSG00000038128	Camk4	43	122	-1.63284	5.24829602932468e-07	1.52333243643017e-05	Down
ENSMUSG00000041287	Sox15	323	121	1.28435	5.2579349425569e-07	1.52333243643017e-05	Up
ENSMUSG00000038374	Rbm8a	2774	1212	1.06316	5.30073344007573e-07	1.53063768534862e-05	Up
ENSMUSG00000045362	Tnfrsf26	122	274	-1.29772	5.30282627846064e-07	1.53063768534862e-05	Down
ENSMUSG00000044071	Fam19a2	15	63	-2.19194	5.5028928786505e-07	1.58544458159342e-05	Down
ENSMUSG00000078920	Ifi47	247	508	-1.17123	5.75439369742426e-07	1.65484024296722e-05	Down
ENSMUSG00000046876	Atxn1	1226	2335	-1.06072	5.82921297018147e-07	1.67326375258456e-05	Down
ENSMUSG00000066861	Oas1g	387	770	-1.1236	6.01351984044338e-07	1.72298971781985e-05	Down
ENSMUSG00000052384	Nrros	377	752	-1.12724	6.16102497880296e-07	1.76200784228339e-05	Down
ENSMUSG00000040187	Arntl2	62	158	-1.47898	6.18032242229542e-07	1.76428360084536e-05	Down
ENSMUSG00000022584	Ly6c2	251	515	-1.16781	6.19695597917817e-07	1.76579196197901e-05	Down
ENSMUSG00000026725	Tnn	82	19	1.97155	6.23796998566509e-07	1.77422919628844e-05	Up
ENSMUSG00000028370	Pappa	296	599	-1.14795	6.25088734592677e-07	1.77465885634906e-05	Down
ENSMUSG00000024349	Tmem173	304	613	-1.14282	6.71154243195464e-07	1.90197044000638e-05	Down
ENSMUSG00000066800	Rnasel	380	754	-1.11964	6.73050285093672e-07	1.90372507234179e-05	Down
ENSMUSG00000035692	Isg15	381	756	-1.11967	6.74220667733851e-07	1.90372507234179e-05	Down
ENSMUSG00000019990	Pde7b	99	228	-1.33372	6.78905422905079e-07	1.91348017564442e-05	Down
ENSMUSG00000047090	Tmem198b	101	232	-1.32999	6.92862849578258e-07	1.94928756125471e-05	Down
ENSMUSG00000038886	Man2a2	2327	4368	-1.0398	6.95339911485182e-07	1.95272533265099e-05	Down
ENSMUSG00000045201	Lrrc3b	9	47	-2.49886	6.96931190559973e-07	1.95366765094271e-05	Down
ENSMUSG00000022468	Endou	1436	620	1.08023	7.11261276429831e-07	1.99025232710347e-05	Up
ENSMUSG00000098754	Prn	72	15	2.12288	7.31429822395357e-07	2.04301349673733e-05	Up
ENSMUSG00000028581	Laptm5	834	1595	-1.06666	7.40794084331453e-07	2.06546135556071e-05	Down
ENSMUSG00000023341	Mx2	231	475	-1.17092	7.52549152130763e-07	2.09448295328272e-05	Down
ENSMUSG00000062997	Rpl35	22127	9933	1.02416	7.57856699251584e-07	2.10548830838502e-05	Up
ENSMUSG00000027329	Spef1	15	62	-2.1689	7.70411358686486e-07	2.13655257013268e-05	Down
ENSMUSG00000037852	Cpe	7117	13220	-1.02471	7.78931397301586e-07	2.15633713153347e-05	Down
ENSMUSG00000039450	Dcxr	87	205	-1.36655	7.80444230033518e-07	2.15668762537504e-05	Down
ENSMUSG00000017950	Hnf4a	33	99	-1.71234	8.14076483222668e-07	2.24563863935785e-05	Down
ENSMUSG00000020875	Hoxb9	59	151	-1.48505	8.15828915313127e-07	2.24648960432595e-05	Down
ENSMUSG00000079227	Ccr5	147	317	-1.23927	8.38916082178253e-07	2.30598169726665e-05	Down
ENSMUSG00000039934	Gsap	231	473	-1.16484	8.56502485847849e-07	2.35017031301955e-05	Down
ENSMUSG00000020154	Ptprb	4483	8315	-1.02257	8.81837665567919e-07	2.41542788748339e-05	Down
ENSMUSG00000052544	St6galnac3	488	949	-1.09066	8.86164145166489e-07	2.42301261344468e-05	Down
ENSMUSG00000035067	Xkr6	196	67	1.41568	8.94127819515376e-07	2.44049835368776e-05	Up
ENSMUSG00000014771	Pdcd2	660	275	1.13135	9.10148061974338e-07	2.47987452682955e-05	Up
ENSMUSG00000045092	S1pr1	1763	3294	-1.03309	9.19404784918151e-07	2.50071672093647e-05	Down
ENSMUSG00000034687	Fras1	174	367	-1.20742	9.25093513029039e-07	2.51179840762754e-05	Down
ENSMUSG00000064330	Pde6h	38	4	3.07914	9.43925634026041e-07	2.55846603034445e-05	Up
ENSMUSG00000026525	Opn3	132	288	-1.25604	9.53418540513847e-07	2.57970185275034e-05	Down
ENSMUSG00000063457	Rps15	22543	10192	1.01389	9.69825418026931e-07	2.61953886348316e-05	Up
ENSMUSG00000042401	Crtac1	116	33	1.67866	9.79996930467553e-07	2.64242499899726e-05	Up
ENSMUSG00000079293	Clec7a	141	304	-1.23895	9.87112383839518e-07	2.65700596328291e-05	Down
ENSMUSG00000028626	Col9a2	52	135	-1.50537	1.00223050343847e-06	2.69304009887663e-05	Down
ENSMUSG00000044022	Pcdhb21	20	72	-1.97233	1.02248432130563e-06	2.74272604670223e-05	Down
ENSMUSG00000031342	Gpm6b	671	1278	-1.0607	1.05403605669449e-06	2.82249448710031e-05	Down
ENSMUSG00000062007	Hsh2d	64	159	-1.44236	1.05903981194945e-06	2.83102085812879e-05	Down
ENSMUSG00000031119	Gpc4	440	855	-1.08953	1.06227038809542e-06	2.83478605454348e-05	Down
ENSMUSG00000072494	Ppp1r3e	120	263	-1.26245	1.11037015014246e-06	2.95807171162952e-05	Down
ENSMUSG00000050921	P2ry10	13	56	-2.22689	1.12187274625504e-06	2.98360618568136e-05	Down
ENSMUSG00000037921	Ddx60	521	1001	-1.07324	1.1316664041983e-06	3.00451636800635e-05	Down
ENSMUSG00000028369	Svep1	9417	17274	-1.00659	1.17038699795218e-06	3.10202400581601e-05	Down
ENSMUSG00000035517	Tdrd7	3161	5827	-1.01368	1.18271624783172e-06	3.12937064349761e-05	Down
ENSMUSG00000067925	Rtl8a	1861	3449	-1.02139	1.18558118406877e-06	3.13162513781698e-05	Down
ENSMUSG00000022156	Gzme	7733	14186	-1.0067	1.19104297988358e-06	3.14071977644555e-05	Down
ENSMUSG00000034739	Mfrp	16	63	-2.09961	1.23174724474975e-06	3.24255899049349e-05	Down
ENSMUSG00000037902	Sirpa	844	1590	-1.04494	1.23634658582589e-06	3.24916894970933e-05	Down
ENSMUSG00000040013	Fkbp6	54	138	-1.48274	1.26003012998872e-06	3.3058260982065e-05	Down
ENSMUSG00000069919	Hba-a1	174585	79702	0.999901	1.26602127647768e-06	3.31595269687538e-05	NS
ENSMUSG00000047033	Pcdhb15	2	29	-3.90393	1.2765827421414e-06	3.33799568104806e-05	Down
ENSMUSG00000071042	Rasgrp3	2633	4849	-1.01228	1.29006907568084e-06	3.36759977842994e-05	Down
ENSMUSG00000024653	Scgb1a1	808	1520	-1.04286	1.31510032199051e-06	3.42719109037326e-05	Down
ENSMUSG00000042532	Golga7b	1453	2694	-1.02199	1.32401081154939e-06	3.44464217493066e-05	Down
ENSMUSG00000029381	Shroom3	948	1773	-1.03447	1.32694062401712e-06	3.44650120675431e-05	Down
ENSMUSG00000022231	Sema5a	1392	2582	-1.0226	1.33761189681488e-06	3.4684139235193e-05	Down
ENSMUSG00000066000	Zfp979	222	451	-1.15344	1.33983594808786e-06	3.4684139235193e-05	Down
ENSMUSG00000018986	Slfn3	59	148	-1.45612	1.37426241940276e-06	3.55162370781864e-05	Down
ENSMUSG00000028081	Rps3a1	50930	23319	0.995666	1.43553327520032e-06	3.70381868914869e-05	NS
ENSMUSG00000046805	Mpeg1	248	496	-1.13093	1.44101359694142e-06	3.70870308216284e-05	Down
ENSMUSG00000023939	Mrpl14	2747	1236	1.02077	1.44219396111873e-06	3.70870308216284e-05	Up
ENSMUSG00000046879	Irgm1	972	1812	-1.0298	1.45014353746037e-06	3.72299226993539e-05	Down
ENSMUSG00000054312	Mrps21	1666	740	1.03933	1.46008724087564e-06	3.74234551788192e-05	Up
ENSMUSG00000015355	Cd48	106	236	-1.28501	1.47331882129281e-06	3.77004839172263e-05	Down
ENSMUSG00000003420	Fcgrt	600	1138	-1.05464	1.47895433206187e-06	3.77825476161224e-05	Down
ENSMUSG00000021118	Plek2	210	75	1.35269	1.49470200873811e-06	3.81222522163074e-05	Up
ENSMUSG00000002732	Fkbp7	84	195	-1.34499	1.50484050296428e-06	3.83085819280344e-05	Down
ENSMUSG00000008193	Spib	37	4	3.0408	1.50760956875444e-06	3.83085819280344e-05	Up
ENSMUSG00000030742	Lat	15	60	-2.12169	1.50939457011731e-06	3.83085819280344e-05	Down
ENSMUSG00000037860	Aim2	68	163	-1.39089	1.5244766367761e-06	3.86283510015676e-05	Down
ENSMUSG00000027796	Smad9	122	264	-1.2441	1.54234491593189e-06	3.90175645562088e-05	Down
ENSMUSG00000028348	Cavin4	135	43	1.51661	1.63263281495905e-06	4.12345800895014e-05	Up
ENSMUSG00000029108	Pcdh7	671	1261	-1.04138	1.65476016449814e-06	4.17257028189012e-05	Down
ENSMUSG00000010797	Wnt2	120	260	-1.24591	1.709435558996e-06	4.29149576400484e-05	Down
ENSMUSG00000020680	Taf15	5117	2334	1.00112	1.70999729512156e-06	4.29149576400484e-05	Up
ENSMUSG00000073494	Sh2d1b2	513	975	-1.05759	1.71274303994279e-06	4.29149576400484e-05	Down
ENSMUSG00000021745	Ptprg	2543	4646	-1.00076	1.71295723707868e-06	4.29149576400484e-05	Down
ENSMUSG00000078941	Ak6	5211	2378	1.00044	1.72698834860564e-06	4.31969207839333e-05	Up
ENSMUSG00000030089	Slc41a3	175	361	-1.17538	1.76911281200027e-06	4.41795459536119e-05	Down
ENSMUSG00000050761	Gp1bb	124	38	1.57193	1.78391208315076e-06	4.44777310731723e-05	Up
ENSMUSG00000024552	Slc14a2	29	87	-1.71179	1.79175805747641e-06	4.46018749731487e-05	Down
ENSMUSG00000041020	Map7d2	918	1703	-1.02275	1.83315669822566e-06	4.55450851161849e-05	Down
ENSMUSG00000025026	Add3	10399	18822	-0.987306	1.83550381590487e-06	4.55450851161849e-05	NS
ENSMUSG00000043531	Sorcs1	255	96	1.277	1.86389921843826e-06	4.61760255421375e-05	Up
ENSMUSG00000027378	Nphp1	169	348	-1.17278	1.92193511230245e-06	4.75381025074747e-05	Down
ENSMUSG00000027692	Tnik	263	520	-1.1144	1.92645355639605e-06	4.75483059472476e-05	Down
ENSMUSG00000022657	Cd96	155	324	-1.19438	1.92846002395637e-06	4.75483059472476e-05	Down
ENSMUSG00000028998	Tomm7	2351	1064	1.01235	1.93519939310764e-06	4.76389749334948e-05	Up
ENSMUSG00000029299	Abcg3	12	52	-2.2345	1.94744117068545e-06	4.78645967354253e-05	Down
ENSMUSG00000039405	Prss23	903	1673	-1.02087	1.98819516365932e-06	4.87891803725737e-05	Down
ENSMUSG00000027913	Crct1	21	72	-1.90239	2.01508006661477e-06	4.93710483092797e-05	Down
ENSMUSG00000071713	Csf2rb	273	536	-1.1043	2.02143172837409e-06	4.9448796902585e-05	Down
ENSMUSG00000040488	Ltbp4	498	942	-1.05073	2.03386682058443e-06	4.96748822522018e-05	Down
ENSMUSG00000027455	Nsfl1c	5552	2548	0.992269	2.04643222767387e-06	4.99034366742165e-05	NS
ENSMUSG00000030562	Nox4	3098	5618	-0.990029	2.07878634987681e-06	5.05760992082775e-05	NS
ENSMUSG00000016458	Wt1	2300	4182	-0.993858	2.08309902139361e-06	5.05760992082775e-05	NS
ENSMUSG00000020143	Dock2	428	815	-1.0603	2.08376909580318e-06	5.05760992082775e-05	Down
ENSMUSG00000031382	Asb11	2	28	-3.85351	2.14759636183032e-06	5.18824599337828e-05	Down
ENSMUSG00000071551	Akr1c19	2	28	-3.85351	2.14759636183032e-06	5.18824599337828e-05	Down
ENSMUSG00000017311	Pyy	30	2	3.69822	2.14759636183032e-06	5.18824599337828e-05	Up
ENSMUSG00000059401	Mamld1	55	137	-1.44584	2.21184739344386e-06	5.33199731133468e-05	Down
ENSMUSG00000039347	Atp6v0e2	190	385	-1.14965	2.21395440488636e-06	5.33199731133468e-05	Down
ENSMUSG00000030047	Arhgap25	78	180	-1.33633	2.2258163905617e-06	5.35227996976182e-05	Down
ENSMUSG00000021461	Fancc	428	813	-1.05676	2.24684039029363e-06	5.3944973444735e-05	Down
ENSMUSG00000045502	Hcar2	57	141	-1.43592	2.26399527817722e-06	5.42730948195395e-05	Down
ENSMUSG00000021662	Arhgef28	744	1380	-1.0225	2.27233888973879e-06	5.43094006249129e-05	Down
ENSMUSG00000050276	Mrgprg	3239	5856	-0.985678	2.27461011323624e-06	5.43094006249129e-05	NS
ENSMUSG00000028011	Tdo2	2873	5199	-0.986983	2.27842301944242e-06	5.43094006249129e-05	NS
ENSMUSG00000025432	Avil	515	969	-1.04308	2.28101493322399e-06	5.43094006249129e-05	Down
ENSMUSG00000110949	Nudt8	569	241	1.10767	2.28296362056132e-06	5.43094006249129e-05	Up
ENSMUSG00000069258	Prl2b1	115267	53561	0.974383	2.32788997610081e-06	5.52936064857655e-05	NS
ENSMUSG00000022240	Ctnnd2	108	236	-1.25808	2.35932186441165e-06	5.59547706806654e-05	Down
ENSMUSG00000019929	Dcn	29629	53146	-0.974288	2.36499553637968e-06	5.60039582267809e-05	NS
ENSMUSG00000044595	Dnd1	66	14	2.09631	2.37221581024267e-06	5.60895647047955e-05	Up
ENSMUSG00000021278	Amn	30	88	-1.67956	2.41789119933632e-06	5.70827788759855e-05	Down
ENSMUSG00000027875	Hmgcs2	151	313	-1.18226	2.52888967005632e-06	5.9612826495055e-05	Down
ENSMUSG00000014551	Mrps25	2390	1091	0.999941	2.53304486441307e-06	5.96204417557315e-05	NS
ENSMUSG00000023764	Sfi1	4847	2237	0.984149	2.57599747043033e-06	6.04883330262678e-05	NS
ENSMUSG00000019756	Prl8a1	1168	521	1.03318	2.57769409926826e-06	6.04883330262678e-05	Up
ENSMUSG00000001506	Col1a1	5343	9589	-0.975053	2.63690330267693e-06	6.1695336176199e-05	NS
ENSMUSG00000021952	Xpo4	8200	3803	0.977124	2.63706122619696e-06	6.1695336176199e-05	NS
ENSMUSG00000071653	1810009A15Rik	254	97	1.2564	2.64948650173799e-06	6.189295945051e-05	Up
ENSMUSG00000037031	Tspan15	494	927	-1.0392	2.6587752534874e-06	6.20168296757975e-05	Down
ENSMUSG00000020399	Havcr2	729	1347	-1.01697	2.69919952264549e-06	6.2865488283411e-05	Down
ENSMUSG00000020017	Hal	323	621	-1.07409	2.70668190074173e-06	6.29455261759938e-05	Down
ENSMUSG00000041261	Car8	27	82	-1.72914	2.7353753649785e-06	6.35178655646798e-05	Down
ENSMUSG00000024914	Drap1	3779	1743	0.985043	2.77366542176742e-06	6.43110083932302e-05	NS
ENSMUSG00000019590	Cyb561	1179	2146	-0.995346	2.79276510988279e-06	6.465749937434e-05	NS
ENSMUSG00000078763	Slfn1	12	51	-2.20655	2.80339504356252e-06	6.48071620917469e-05	Down
ENSMUSG00000021263	Degs2	1272	2311	-0.992685	2.82909512315649e-06	6.52635394798781e-05	NS
ENSMUSG00000090215	Trim34b	272	528	-1.0879	2.83152649112468e-06	6.52635394798781e-05	Down
ENSMUSG00000031543	Ank1	1567	709	1.01269	2.87869389255825e-06	6.62525437580196e-05	Up
ENSMUSG00000065947	mt-Nd4l	10581	4930	0.97046	2.93957815883093e-06	6.75538508051575e-05	NS
ENSMUSG00000036526	Card11	48	122	-1.4746	2.94552938418696e-06	6.75907760459893e-05	Down
ENSMUSG00000036887	C1qa	36	100	-1.60176	2.95236110467795e-06	6.76477674029154e-05	Down
ENSMUSG00000026303	Mlph	3044	5462	-0.97477	2.97605983135621e-06	6.80904983179998e-05	NS
ENSMUSG00000040147	Maob	81	184	-1.31366	2.98902142541011e-06	6.82866304501182e-05	Down
ENSMUSG00000073490	Ifi207	83	188	-1.30953	2.99590488097106e-06	6.83435309943516e-05	Down
ENSMUSG00000024134	Six2	459	192	1.12556	3.04508715298733e-06	6.93637861291023e-05	Up
ENSMUSG00000022575	Gsdmd	593	1100	-1.02258	3.06548611575194e-06	6.97263640188138e-05	Down
ENSMUSG00000000416	Cttnbp2	144	298	-1.17985	3.08082103172832e-06	6.99728665863199e-05	Down
ENSMUSG00000025044	Msr1	52	130	-1.45097	3.08855989437763e-06	7.00463773130133e-05	Down
ENSMUSG00000064356	mt-Atp8	8385	3909	0.96965	3.11756166905232e-06	7.05356195619987e-05	NS
ENSMUSG00000059921	Unc5c	53	131	-1.4346	3.11919952813055e-06	7.05356195619987e-05	Down
ENSMUSG00000046491	C1qtnf2	19	66	-1.92052	3.13687527491964e-06	7.08323737695208e-05	Down
ENSMUSG00000031079	Zfp300	16	60	-2.02936	3.29062933125601e-06	7.40891622802908e-05	Down
ENSMUSG00000027748	Trpc4	16	60	-2.02936	3.29062933125601e-06	7.40891622802908e-05	Down
ENSMUSG00000008206	Cers4	251	488	-1.09014	3.33801929172512e-06	7.50475493362131e-05	Down
ENSMUSG00000026656	Fcgr2b	25	79	-1.78592	3.40608590315708e-06	7.64673657739074e-05	Down
ENSMUSG00000032091	Tmprss4	191	69	1.33606	3.43595973273222e-06	7.70268898009335e-05	Up
ENSMUSG00000053297	AI854703	154	315	-1.16308	3.58789490652037e-06	8.03172215189121e-05	Down
ENSMUSG00000021565	Slc6a19	50	125	-1.45088	3.6585771500485e-06	8.17818150868599e-05	Down
ENSMUSG00000040296	Ddx58	5322	9457	-0.960737	3.67135846037331e-06	8.19497775128951e-05	NS
ENSMUSG00000031444	F10	14	55	-2.09507	3.69141163063989e-06	8.22793440537183e-05	Down
ENSMUSG00000038319	Kcnh2	417	174	1.12908	3.72158595143159e-06	8.28332392451684e-05	Up
ENSMUSG00000038178	Slc43a2	3660	6513	-0.962793	3.74897927459194e-06	8.33021342364601e-05	NS
ENSMUSG00000046718	Bst2	2785	4966	-0.965714	3.753361363913e-06	8.33021342364601e-05	NS
ENSMUSG00000039199	Zdhhc1	225	439	-1.09519	3.83978680917018e-06	8.50988649246007e-05	Down
ENSMUSG00000037625	Cldn11	2031	3629	-0.968676	3.89433972289705e-06	8.61851172245125e-05	NS
ENSMUSG00000030895	Hpx	3	30	-3.39748	3.93053816727136e-06	8.68626602363748e-05	Down
ENSMUSG00000019970	Sgk1	13467	23814	-0.953715	3.9366601766898e-06	8.68745518140992e-05	NS
ENSMUSG00000059336	Slc14a1	234	455	-1.09027	3.96871023219936e-06	8.74229845748104e-05	Down
ENSMUSG00000037347	Chst7	70	161	-1.33135	3.97275035958291e-06	8.74229845748104e-05	Down
ENSMUSG00000046532	Ar	423	791	-1.03413	3.98544585148935e-06	8.75784838382362e-05	Down
ENSMUSG00000028073	Pear1	677	1238	-1.00198	4.02010361974337e-06	8.8215475480913e-05	Down
ENSMUSG00000041741	Pde3a	2065	3685	-0.966818	4.03676856069402e-06	8.83863531746808e-05	NS
ENSMUSG00000026851	BC005624	947	425	1.02436	4.04027641684622e-06	8.83863531746808e-05	Up
ENSMUSG00000020135	Apc2	1650	756	0.994555	4.04493401853534e-06	8.83863531746808e-05	NS
ENSMUSG00000028525	Pde4b	733	1337	-0.998326	4.0591404707164e-06	8.85723807060389e-05	NS
ENSMUSG00000032511	Scn5a	877	1590	-0.989611	4.12227351586382e-06	8.97450248484028e-05	NS
ENSMUSG00000046160	Olig1	44	6	2.719	4.12441784076411e-06	8.97450248484028e-05	Up
ENSMUSG00000043999	Gpr75	49	8	2.46585	4.22639339486897e-06	9.17525616116403e-05	Up
ENSMUSG00000025355	Mmp19	44	114	-1.50203	4.2311086581224e-06	9.17525616116403e-05	Down
ENSMUSG00000015441	Gzmf	21083	37174	-0.949549	4.23816232319739e-06	9.17525616116403e-05	NS
ENSMUSG00000047497	Adamts12	215	421	-1.10036	4.24206311754632e-06	9.17525616116403e-05	Down
ENSMUSG00000031196	F8	32	90	-1.61922	4.24616559714494e-06	9.17525616116403e-05	Down
ENSMUSG00000058626	Capn11	382	159	1.13262	4.27539400222939e-06	9.22560053906864e-05	Up
ENSMUSG00000069306	Hist1h4m	5134	9081	-0.95409	4.29716971785928e-06	9.25974604853943e-05	NS
ENSMUSG00000056529	Ptafr	519	956	-1.01243	4.40536661107806e-06	9.47976400209578e-05	Down
ENSMUSG00000037029	Zfp146	979	441	1.01899	4.45216102238704e-06	9.56722668319028e-05	Up
ENSMUSG00000039956	Mrap	26	78	-1.71127	4.45996967770886e-06	9.5707873442475e-05	Down
ENSMUSG00000032118	Fez1	199	392	-1.10892	4.51052466504549e-06	9.66594252600245e-05	Down
ENSMUSG00000102758	Naaladl2	55	133	-1.40313	4.55309601308735e-06	9.72468747590493e-05	Down
ENSMUSG00000053746	Ptrh1	503	928	-1.01472	4.55810078789928e-06	9.72468747590493e-05	Down
ENSMUSG00000073591	Pcdhb22	81	181	-1.28996	4.56129613758868e-06	9.72468747590493e-05	Down
ENSMUSG00000023987	Pgc	16	59	-2.00516	4.56293987492647e-06	9.72468747590493e-05	Down
ENSMUSG00000027253	Lrp4	79	177	-1.29375	4.58156719264943e-06	9.7470032648358e-05	Down
ENSMUSG00000032845	Alpk2	57	137	-1.39443	4.58594060281515e-06	9.7470032648358e-05	Down
ENSMUSG00000031070	Mrgprf	209	409	-1.09946	4.65663749278543e-06	9.88376072479615e-05	Down
ENSMUSG00000004105	Angptl2	3298	5834	-0.954206	4.66724367665217e-06	9.89277617457145e-05	NS
ENSMUSG00000021303	Gng4	86	190	-1.27365	5.15284616274162e-06	0.00010904	Down
ENSMUSG00000026567	Adcy10	9	42	-2.33703	5.15832821470415e-06	0.00010904	Down
ENSMUSG00000035279	Ssc5d	185	365	-1.11116	5.18472411245027e-06	0.000109449	Down
ENSMUSG00000039007	Cpq	258	494	-1.0681	5.21769012824347e-06	0.000109996	Down
ENSMUSG00000036751	Cox6b1	11227	5334	0.942327	5.52562491044283e-06	0.00011633	NS
ENSMUSG00000021180	Rps6ka5	426	786	-1.01479	5.56340805794212e-06	0.000116967	Down
ENSMUSG00000026475	Rgs16	574	1046	-0.996936	5.57964947256004e-06	0.00011715	NS
ENSMUSG00000001707	Eef1e1	3315	1560	0.95607	5.61689157205371e-06	0.000117773	NS
ENSMUSG00000029442	Wdr66	419	178	1.10322	5.68636965999424e-06	0.000119069	Up
ENSMUSG00000056427	Slit3	3450	6063	-0.944749	5.71810781088366e-06	0.000119573	NS
ENSMUSG00000032596	Uba7	690	1248	-0.986154	5.7930336689136e-06	0.000120977	NS
ENSMUSG00000001520	Nrip2	12	49	-2.14897	5.80443045255247e-06	0.000121053	Down
ENSMUSG00000040605	Bace2	822	1477	-0.976687	5.90463824249012e-06	0.000122978	NS
ENSMUSG00000032271	Nnmt	2	26	-3.74707	6.10364980529237e-06	0.000126953	Down
ENSMUSG00000070291	Ddx43	43	6	2.68593	6.24408813096423e-06	0.0001297	Up
ENSMUSG00000027488	Snta1	421	776	-1.01335	6.31084166787556e-06	0.000130912	Down
ENSMUSG00000069206	Zfp874a	634	1145	-0.983986	6.383235737958e-06	0.000132238	NS
ENSMUSG00000038602	Slc35f1	3	29	-3.34877	6.44259455546873e-06	0.00013329	Down
ENSMUSG00000024053	Emilin2	5169	9027	-0.935684	6.50647287766105e-06	0.000134433	NS
ENSMUSG00000048905	4930539E08Rik	125	257	-1.17034	6.64683739210848e-06	0.000137151	Down
ENSMUSG00000028497	Hacd4	555	1007	-0.990675	6.76127044610138e-06	0.00013925	NS
ENSMUSG00000031765	Mt1	5825	10155	-0.933185	6.76649098542298e-06	0.00013925	NS
ENSMUSG00000061104	Sap18b	820	371	1.01263	6.8672650608183e-06	0.000141137	Up
ENSMUSG00000026837	Col5a1	2265	3972	-0.941654	6.87761434900918e-06	0.000141163	NS
ENSMUSG00000062960	Kdr	5403	9417	-0.93283	6.89104313942659e-06	0.000141253	NS
ENSMUSG00000036144	Meox2	305	571	-1.0357	6.92811503440039e-06	0.000141826	Down
ENSMUSG00000038642	Ctss	132	269	-1.15762	7.00159113848486e-06	0.000143142	Down
ENSMUSG00000052688	Rab7b	99	210	-1.21514	7.07975475744924e-06	0.00014455	Down
ENSMUSG00000053626	Tll1	35	94	-1.5531	7.24426329112144e-06	0.000147611	Down
ENSMUSG00000039683	Sdk1	666	1197	-0.97703	7.24867028383624e-06	0.000147611	NS
ENSMUSG00000029993	Nfu1	1279	593	0.97743	7.34297115368053e-06	0.000149336	NS
ENSMUSG00000047222	Rnase2a	21874	10509	0.926244	7.41485548873433e-06	0.000150601	NS
ENSMUSG00000029119	Man2b2	1045	1850	-0.955275	7.43316798549931e-06	0.000150776	NS
ENSMUSG00000015085	Entpd2	38	100	-1.52404	7.49952021462515e-06	0.000151924	Down
ENSMUSG00000037405	Icam1	2105	3684	-0.93875	7.52206743150389e-06	0.000152182	NS
ENSMUSG00000029070	Mxra8	3211	5597	-0.932943	7.5677512298056e-06	0.000152908	NS
ENSMUSG00000035273	Hpse	3778	6575	-0.930684	7.68090856577086e-06	0.000154993	NS
ENSMUSG00000024696	Lpxn	9	41	-2.30236	7.69529613386331e-06	0.000155082	Down
ENSMUSG00000090698	Apold1	429	783	-0.999155	7.70585217305757e-06	0.000155094	NS
ENSMUSG00000040284	Gzmg	9660	16741	-0.924621	7.77458258310607e-06	0.000156275	NS
ENSMUSG00000029811	Aoc1	20065	34724	-0.922587	7.80650101202823e-06	0.000156709	NS
ENSMUSG00000017740	Slc12a5	19	63	-1.85353	7.81629081648507e-06	0.000156709	Down
ENSMUSG00000021285	Ppp1r13b	3415	5938	-0.929405	8.07164866313228e-06	0.00016162	NS
ENSMUSG00000056671	Prelid2	479	210	1.05787	8.61632700991606e-06	0.000172304	Up
ENSMUSG00000021223	Papln	247	465	-1.04367	8.86551734178697e-06	0.00017706	Down
ENSMUSG00000038009	Dnajc22	82	178	-1.24819	9.11870331647947e-06	0.000181883	Down
ENSMUSG00000049988	Lrrc25	10	43	-2.22094	9.15959568931121e-06	0.000182465	Down
ENSMUSG00000028469	Npr2	1787	3114	-0.932519	9.18365922499983e-06	0.000182705	NS
ENSMUSG00000027514	Zbp1	81	176	-1.24957	9.19513305538213e-06	0.000182705	Down
ENSMUSG00000061878	Sphk1	1834	3194	-0.931662	9.26039822904797e-06	0.000183767	NS
ENSMUSG00000041263	Rusc1	1733	3020	-0.932565	9.2917404031103e-06	0.000184154	NS
ENSMUSG00000049241	Hcar1	54	11	2.15204	9.36946225260631e-06	0.000185458	Up
ENSMUSG00000030830	Itgal	256	480	-1.03785	9.43015968406292e-06	0.000186422	Down
ENSMUSG00000017718	Afmid	577	258	1.02952	9.97415832771408e-06	0.000196926	Up
ENSMUSG00000054555	Adam12	6008	10344	-0.915163	1.00545765890829e-05	0.000198262	NS
ENSMUSG00000021640	Naip1	14	52	-2.01433	1.0346541673532e-05	0.000203761	Down
ENSMUSG00000050493	Fam167b	28	79	-1.62323	1.0478118396246e-05	0.000206092	Down
ENSMUSG00000049103	Ccr2	141	280	-1.12035	1.06093043093019e-05	0.000208295	Down
ENSMUSG00000034593	Myo5a	4936	8491	-0.913914	1.06168971676969e-05	0.000208295	NS
ENSMUSG00000026728	Vim	11945	20488	-0.909705	1.06555657763304e-05	0.00020879	NS
ENSMUSG00000071669	Snx29	361	658	-0.997168	1.07015300976249e-05	0.000209427	NS
ENSMUSG00000004085	Map3k20	989	1732	-0.939645	1.08497964160516e-05	0.000212062	NS
ENSMUSG00000069302	Hist1h2ah	2723	1305	0.929745	1.09215428765587e-05	0.000213196	NS
ENSMUSG00000021213	Akr1c13	76	166	-1.25701	1.10927793505284e-05	0.000216002	Down
ENSMUSG00000025500	Lmntd2	142	50	1.37244	1.10930414781251e-05	0.000216002	Up
ENSMUSG00000021347	Prl7b1	30773	14984	0.906897	1.11538177018615e-05	0.000216914	NS
ENSMUSG00000035385	Ccl2	32	86	-1.55372	1.11691177900955e-05	0.00021694	Down
ENSMUSG00000041540	Sox5	292	539	-1.01533	1.11864007387264e-05	0.000217005	Down
ENSMUSG00000028943	Espn	15	54	-1.97001	1.12694335877473e-05	0.000218344	Down
ENSMUSG00000004347	Pde1c	52	123	-1.37119	1.13557797959817e-05	0.000219743	Down
ENSMUSG00000024027	Glp1r	7	36	-2.472	1.14744639653059e-05	0.000221764	Down
ENSMUSG00000045954	Cavin2	387	701	-0.988179	1.16016974506927e-05	0.000223944	NS
ENSMUSG00000073435	Nme3	42	106	-1.46408	1.16912670166122e-05	0.000225394	Down
ENSMUSG00000057143	Trim12c	1517	2629	-0.924574	1.17304119960607e-05	0.000225869	NS
ENSMUSG00000053101	Gpr141	231	433	-1.0374	1.18282249298886e-05	0.00022747	Down
ENSMUSG00000078765	U2af1l4	148	291	-1.10608	1.19266011064484e-05	0.000229079	Down
ENSMUSG00000054150	Syne3	166	322	-1.08662	1.20455628897316e-05	0.000231079	Down
ENSMUSG00000025196	Cpn1	16	56	-1.93003	1.21319496705407e-05	0.000232449	Down
ENSMUSG00000025783	4930412O13Rik	76	21	1.71858	1.23973091670134e-05	0.000237241	Up
ENSMUSG00000050357	Carmil2	204	80	1.21793	1.28755798789041e-05	0.000246091	Up
ENSMUSG00000047507	Baiap3	842	390	0.978789	1.29460962963929e-05	0.000247135	NS
ENSMUSG00000000058	Cav2	638	1126	-0.950776	1.3019423674314e-05	0.000248231	NS
ENSMUSG00000056025	Clca3a1	55	128	-1.3479	1.33438757329021e-05	0.000254105	Down
ENSMUSG00000040205	Cuzd1	10	42	-2.18709	1.3476182468173e-05	0.000256311	Down
ENSMUSG00000029561	Oasl2	1902	3271	-0.913508	1.35491611613184e-05	0.000257384	NS
ENSMUSG00000030114	Klrg1	391	704	-0.979509	1.38964269251969e-05	0.000263659	NS
ENSMUSG00000048480	Cxcr1	91	27	1.61728	1.40872824057009e-05	0.000266955	Up
ENSMUSG00000043122	A530016L24Rik	300	127	1.10807	1.42136064484324e-05	0.000269021	Up
ENSMUSG00000007033	Hspa1l	8	38	-2.36041	1.43017657656199e-05	0.000270361	Down
ENSMUSG00000049037	Clec4a1	19	62	-1.83049	1.43295458631898e-05	0.000270557	Down
ENSMUSG00000026358	Rgs1	173	332	-1.07118	1.43618264862554e-05	0.000270838	Down
ENSMUSG00000018168	Ikzf3	37	95	-1.48847	1.44900481629786e-05	0.000272925	Down
ENSMUSG00000026035	Ppil3	1714	820	0.932232	1.45870774533664e-05	0.00027442	NS
ENSMUSG00000054641	Mmrn1	266	491	-1.01528	1.46973860452182e-05	0.000276162	Down
ENSMUSG00000040035	Disp2	357	646	-0.986688	1.47332857105153e-05	0.000276502	NS
ENSMUSG00000073489	Ifi204	162	312	-1.07628	1.48060965887418e-05	0.000277534	Down
ENSMUSG00000068855	Hist2h2ac	6806	3329	0.900354	1.50986080862487e-05	0.000282676	NS
ENSMUSG00000033209	Ttc28	984	1705	-0.924291	1.51232664199421e-05	0.000282798	NS
ENSMUSG00000072812	Ahnak2	5668	9634	-0.89662	1.51786586179045e-05	0.000283493	NS
ENSMUSG00000042638	Gucy2c	159	306	-1.07522	1.52851413734894e-05	0.000285139	Down
ENSMUSG00000050241	Klre1	11	44	-2.11821	1.54071502824503e-05	0.000287071	Down
ENSMUSG00000026104	Stat1	9613	16301	-0.893233	1.54937788326289e-05	0.00028834	NS
ENSMUSG00000021255	Esrrb	932	437	0.961165	1.55393731484781e-05	0.000288843	NS
ENSMUSG00000009614	Sardh	122	243	-1.12458	1.56829779813747e-05	0.000291164	Down
ENSMUSG00000030472	Ceacam18	110	223	-1.14994	1.61543500852542e-05	0.000299558	Down
ENSMUSG00000025290	Rps24	27315	13462	0.889455	1.63927721174091e-05	0.000303618	NS
ENSMUSG00000050315	Synpo2	1309	2249	-0.912091	1.649755449869e-05	0.000305195	NS
ENSMUSG00000026278	Bok	3488	5927	-0.896217	1.65766605789287e-05	0.000306294	NS
ENSMUSG00000020883	Fbxl20	2944	5006	-0.897191	1.68583413249915e-05	0.000311129	NS
ENSMUSG00000079502	Cfap77	79	23	1.6438	1.70498148141731e-05	0.00031429	Up
ENSMUSG00000079387	Luzp4	3	27	-3.24611	1.73427011490597e-05	0.000319311	Down
ENSMUSG00000018752	Tnfsfm13	85	179	-1.20451	1.74378858499233e-05	0.000320684	Down
ENSMUSG00000005696	Sh2d1a	6	35	-2.64948	1.76490849643878e-05	0.000324185	Down
ENSMUSG00000027951	Adar	3502	5938	-0.893113	1.77032420928736e-05	0.000324796	NS
ENSMUSG00000072572	Slc39a2	226	418	-1.0181	1.80807537594172e-05	0.000331331	Down
ENSMUSG00000022674	Ube2v2	1605	772	0.924455	1.8152994895572e-05	0.000332264	NS
ENSMUSG00000070345	Hsf5	52	11	2.09773	1.89429718420337e-05	0.000345909	Up
ENSMUSG00000030149	Klrk1	13	48	-2.00501	1.89429718420337e-05	0.000345909	Down
ENSMUSG00000028051	Hcn3	67	148	-1.27306	1.91704941743518e-05	0.000349447	Down
ENSMUSG00000030616	Sytl2	212	394	-1.02502	1.91816497146934e-05	0.000349447	Down
ENSMUSG00000054892	Txk	122	241	-1.11266	1.93128066042997e-05	0.000351425	Down
ENSMUSG00000006488	Prl7a1	39499	19584	0.880797	1.94414159760354e-05	0.000353352	NS
ENSMUSG00000069268	Hist1h2bf	3974	1951	0.894997	1.94790978400052e-05	0.000353624	NS
ENSMUSG00000068893	Sprr2a2	10	41	-2.15242	1.98163650809569e-05	0.000359328	Down
ENSMUSG00000055214	Pld5	68	18	1.77944	2.00624736851051e-05	0.000363367	Up
ENSMUSG00000022956	Atp5o	12348	6118	0.881793	2.05165777362488e-05	0.000371159	NS
ENSMUSG00000035390	Brsk1	282	120	1.10056	2.06437228347063e-05	0.00037278	Up
ENSMUSG00000046561	Arsj	21	64	-1.73276	2.06540772780902e-05	0.00037278	Down
ENSMUSG00000069259	Prl6a1	28780	14293	0.878413	2.07202838977509e-05	0.000373541	NS
ENSMUSG00000071715	Ncf4	100	203	-1.15178	2.08286758870532e-05	0.000375061	Down
ENSMUSG00000007805	Twist2	60	134	-1.28868	2.11796277544351e-05	0.000380939	Down
ENSMUSG00000097328	Tnfsf12	242	444	-1.0065	2.12443468795043e-05	0.000381662	Down
ENSMUSG00000053093	Myh7	5	32	-2.77756	2.14196687761747e-05	0.000383925	Down
ENSMUSG00000031137	Fgf13	34	5	2.60571	2.14196687761747e-05	0.000383925	Up
ENSMUSG00000044982	Sft2d3	429	756	-0.948537	2.16814754019588e-05	0.000388171	NS
ENSMUSG00000027322	Siglec1	104	210	-1.14415	2.20717948330368e-05	0.000394705	Down
ENSMUSG00000045004	Spata21	573	264	0.986335	2.21004912732306e-05	0.000394764	NS
ENSMUSG00000011254	Thg1l	1484	718	0.915983	2.23273331994752e-05	0.000397831	NS
ENSMUSG00000071866	Ppia	39135	19492	0.874233	2.23722430587784e-05	0.000397831	NS
ENSMUSG00000006345	Ggt1	1756	2974	-0.891402	2.23723064215114e-05	0.000397831	NS
ENSMUSG00000050875	Minar2	11	43	-2.08513	2.23744692296377e-05	0.000397831	Down
ENSMUSG00000002808	Epdr1	1188	2024	-0.899941	2.24712460806542e-05	0.000399095	NS
ENSMUSG00000055541	Lair1	28	76	-1.56746	2.26777252533914e-05	0.000402256	Down
ENSMUSG00000047910	Pcdhb16	118	233	-1.11202	2.27008835950329e-05	0.000402256	Down
ENSMUSG00000002602	Axl	3471	5838	-0.881438	2.2740427696292e-05	0.000402498	NS
ENSMUSG00000064264	Zfp428	193	77	1.19307	2.27950235231732e-05	0.000403006	Up
ENSMUSG00000044921	Rassf9	53	121	-1.32015	2.34009044819667e-05	0.000412784	Down
ENSMUSG00000027082	Tfpi	154312	77035	0.870923	2.34012018313505e-05	0.000412784	NS
ENSMUSG00000020681	Ace	1107	1885	-0.89917	2.37889335050306e-05	0.000419149	NS
ENSMUSG00000043391	2510009E07Rik	835	1432	-0.909418	2.39097946072003e-05	0.000420802	NS
ENSMUSG00000116275	Zc3h11a	2434	1195	0.894912	2.39778135584255e-05	0.000421522	NS
ENSMUSG00000067562	Dmrtc1c1	446	202	1.01092	2.4096776351885e-05	0.000423135	Up
ENSMUSG00000039706	Ldb2	454	796	-0.941217	2.41330016862574e-05	0.000423293	NS
ENSMUSG00000068290	Ddrgk1	3010	1484	0.888879	2.45642574191413e-05	0.000430372	NS
ENSMUSG00000021094	Dhrs7	344	611	-0.959837	2.49760923746166e-05	0.000437096	NS
ENSMUSG00000052534	Pbx1	5650	9449	-0.873235	2.50298781298707e-05	0.000437545	NS
ENSMUSG00000073411	H2-D1	17648	29430	-0.869118	2.50957696894835e-05	0.000438204	NS
ENSMUSG00000054203	Ifi205	4	29	-2.94886	2.5283017466949e-05	0.000440979	Down
ENSMUSG00000027869	Hsd3b6	1916	938	0.899013	2.53542985686316e-05	0.000441727	NS
ENSMUSG00000040740	Slc25a34	143	53	1.29868	2.54534874927257e-05	0.000442959	Up
ENSMUSG00000027840	Wnt2b	102	205	-1.13739	2.56079162030947e-05	0.000445149	Down
ENSMUSG00000027313	Chac1	262	111	1.10684	2.59635469243511e-05	0.000450827	Up
ENSMUSG00000060131	Atp8b4	295	528	-0.97085	2.622487248039e-05	0.000454857	NS
ENSMUSG00000032526	Ss18l2	653	306	0.961938	2.63622839240687e-05	0.000456731	NS
ENSMUSG00000037605	Adgrl3	640	299	0.966306	2.66209762024937e-05	0.0004607	NS
ENSMUSG00000029098	Acox3	2572	4313	-0.877108	2.67052091190588e-05	0.000461644	NS
ENSMUSG00000055254	Ntrk2	1042	1769	-0.894835	2.70105695462151e-05	0.000466404	NS
ENSMUSG00000060981	Hist1h4h	8243	4115	0.870918	2.7209874132563e-05	0.000469325	NS
ENSMUSG00000025810	Nrp1	1344	2269	-0.886799	2.76969240200377e-05	0.000477197	NS
ENSMUSG00000056888	Glipr1	861	1468	-0.901005	2.77290129922018e-05	0.000477221	NS
ENSMUSG00000053702	Nebl	505	877	-0.927456	2.79460322802682e-05	0.000480425	NS
ENSMUSG00000052087	Rgs14	22	65	-1.68838	2.80672077571151e-05	0.000481975	Down
ENSMUSG00000040724	Kcna2	28	3	3.0415	2.84736846914445e-05	0.000487957	Up
ENSMUSG00000022809	Nr1i2	73	21	1.66057	2.84782762392387e-05	0.000487957	Up
ENSMUSG00000021803	Cdhr1	369	165	1.02928	2.85631444083753e-05	0.000488873	Up
ENSMUSG00000015468	Notch4	1143	1933	-0.88928	2.86699335997721e-05	0.000490161	NS
ENSMUSG00000028066	Pmf1	1850	909	0.893746	2.88557962812671e-05	0.000492797	NS
ENSMUSG00000029716	Tfr2	44	8	2.31101	2.91205658924583e-05	0.000495687	Up
ENSMUSG00000051228	Nyx	44	8	2.31101	2.91205658924583e-05	0.000495687	Up
ENSMUSG00000021798	Ldb3	10	40	-2.1169	2.91205658924583e-05	0.000495687	Down
ENSMUSG00000028217	Cdh17	28	75	-1.54838	2.92987775586818e-05	0.000497729	Down
ENSMUSG00000021612	Slc6a18	30	79	-1.52414	2.93209903601497e-05	0.000497729	Down
ENSMUSG00000043073	Usp17le	83	25	1.59524	2.93365067317732e-05	0.000497729	Up
ENSMUSG00000028639	Ybx1	11169	5598	0.865163	2.94562738721877e-05	0.000499216	NS
ENSMUSG00000015467	Egfl8	2	23	-3.57105	2.95077103294129e-05	0.000499448	Down
ENSMUSG00000013418	B4galnt2	197	364	-1.0166	2.95341541251401e-05	0.000499448	Down
ENSMUSG00000081058	Hist2h3c2	15521	7789	0.863362	2.96144820294485e-05	0.000500263	NS
ENSMUSG00000078795	Ceacam15	515	238	0.981914	2.98250198774111e-05	0.000503273	NS
ENSMUSG00000028163	Nfkb1	1688	2833	-0.878305	2.9877786210519e-05	0.000503617	NS
ENSMUSG00000020577	Tspan13	518	895	-0.920104	3.05072051369392e-05	0.00051367	NS
ENSMUSG00000031870	Pgr	7742	12848	-0.862094	3.06084208723065e-05	0.000514817	NS
ENSMUSG00000038077	Kcna6	105	209	-1.12348	3.07300431218142e-05	0.000516305	Down
ENSMUSG00000063253	Scoc	1603	786	0.896732	3.10038068935623e-05	0.00051981	NS
ENSMUSG00000006445	Epha2	1380	2320	-0.880734	3.10055238895465e-05	0.00051981	NS
ENSMUSG00000057003	Myh4	501	232	0.97898	3.20311105262057e-05	0.000536426	NS
ENSMUSG00000034839	Larp6	208	380	-1.0003	3.22209495624498e-05	0.000539025	Down
ENSMUSG00000040229	Gpr34	8	36	-2.28266	3.27026730203508e-05	0.00054591	Down
ENSMUSG00000036466	Megf11	8	36	-2.28266	3.27026730203508e-05	0.00054591	Down
ENSMUSG00000035283	Adrb1	593	1017	-0.909407	3.27983790710667e-05	0.000546921	NS
ENSMUSG00000057530	Ece1	4835	8017	-0.860869	3.31201091268159e-05	0.000551694	NS
ENSMUSG00000074206	Adh6b	107	212	-1.11684	3.32554412406923e-05	0.000553356	Down
ENSMUSG00000031131	Vgll1	1650	812	0.891477	3.33574162541556e-05	0.00055446	NS
ENSMUSG00000054204	Alkal2	5	31	-2.73193	3.3554454721108e-05	0.00055714	Down
ENSMUSG00000024610	Cd74	100	199	-1.12309	3.36030844844703e-05	0.000557353	Down
ENSMUSG00000041445	Mmrn2	821	1393	-0.893975	3.3802151401758e-05	0.000560057	NS
ENSMUSG00000038600	Atp6v0a4	372	168	1.01498	3.44400021593496e-05	0.000570019	Up
ENSMUSG00000034009	Rxfp1	20	61	-1.73357	3.61438208724986e-05	0.000597583	Down
ENSMUSG00000022270	Retreg1	4142	6850	-0.857096	3.66706851395606e-05	0.00060565	NS
ENSMUSG00000040181	Fmo1	602	1029	-0.904602	3.6787787782694e-05	0.000606488	NS
ENSMUSG00000030156	Cd69	81	167	-1.1739	3.67994030893825e-05	0.000606488	Down
ENSMUSG00000024781	Lipa	2608	4325	-0.861064	3.71504419569579e-05	0.000611626	NS
ENSMUSG00000041707	Tmem273	73	152	-1.18799	3.75596093588241e-05	0.000617709	Down
ENSMUSG00000029771	Irf5	29	76	-1.51706	3.7704740139351e-05	0.000619441	Down
ENSMUSG00000036896	C1qc	28	74	-1.52904	3.78275906976997e-05	0.000620803	Down
ENSMUSG00000029096	Htra3	38084	62603	-0.848384	3.79656108705178e-05	0.000622412	NS
ENSMUSG00000050010	Shisa3	5083	8386	-0.853626	3.82337742037931e-05	0.000626148	NS
ENSMUSG00000058897	Col25a1	535	251	0.960178	3.83624064000563e-05	0.000627594	NS
ENSMUSG00000020080	Hkdc1	111	217	-1.09757	3.86599247275719e-05	0.000631797	Down
ENSMUSG00000027580	Helz2	2437	4034	-0.85841	3.99425766117689e-05	0.000652074	NS
ENSMUSG00000045281	Gpr20	61	132	-1.24321	4.0465985190164e-05	0.000659484	Down
ENSMUSG00000019539	Rcn3	517	884	-0.905052	4.048125941626e-05	0.000659484	NS
ENSMUSG00000044197	Gpr146	1541	2563	-0.865251	4.0567216966276e-05	0.000660193	NS
ENSMUSG00000056629	Fkbp2	1010	492	0.906122	4.09061202859903e-05	0.000665013	NS
ENSMUSG00000064080	Fbln2	7488	12302	-0.847569	4.15279709579847e-05	0.000674418	NS
ENSMUSG00000026923	Notch1	2104	3483	-0.858495	4.16094903942891e-05	0.000674865	NS
ENSMUSG00000030798	Cd37	88	178	-1.14647	4.16422609648567e-05	0.000674865	Down
ENSMUSG00000072675	Duxbl2	7	33	-2.3469	4.17024807114174e-05	0.000675138	Down
ENSMUSG00000064179	Tnnt1	303	134	1.04508	4.18000823528119e-05	0.000676014	Up
ENSMUSG00000020889	Nr1d1	361	627	-0.927559	4.2120904638792e-05	0.000680495	NS
ENSMUSG00000015090	Ptgds	10	39	-2.08049	4.2760516518915e-05	0.000690112	Down
ENSMUSG00000015405	Ace2	58	127	-1.26015	4.31552834830922e-05	0.000695762	Down
ENSMUSG00000006651	Aplp1	571	970	-0.895681	4.46396104078174e-05	0.000718947	NS
ENSMUSG00000064325	Hhip	103	202	-1.10207	4.51339538296873e-05	0.000726157	Down
ENSMUSG00000026674	Ddr2	2434	4011	-0.851938	4.56200493927463e-05	0.00073322	NS
ENSMUSG00000069917	Hba-a2	106972	54620	0.838391	4.63954639565824e-05	0.000744913	NS
ENSMUSG00000036381	P2ry14	18	56	-1.7614	4.68615593902966e-05	0.000751621	Down
ENSMUSG00000030867	Plk1	2444	1228	0.861531	4.69644797409604e-05	0.000752496	NS
ENSMUSG00000073016	Uprt	151	281	-1.02673	4.74183261561461e-05	0.000758986	Down
ENSMUSG00000031825	Crispld2	3165	5195	-0.846232	4.81753181170283e-05	0.00077031	NS
ENSMUSG00000004730	Adgre1	94	186	-1.11483	4.82823522033198e-05	0.000771229	Down
ENSMUSG00000031843	Mphosph6	1673	835	0.871156	4.90655009111499e-05	0.000782934	NS
ENSMUSG00000037386	Rims2	69	20	1.64941	4.92515110203981e-05	0.000784322	Up
ENSMUSG00000059327	Eda	42	99	-1.36563	4.93768426528902e-05	0.000784322	Down
ENSMUSG00000073514	Dok6	37	6	2.46983	4.94042786739522e-05	0.000784322	Up
ENSMUSG00000056258	Kcnq3	8	35	-2.24216	4.94042786739522e-05	0.000784322	Down
ENSMUSG00000031750	Il34	23	65	-1.62462	4.94045321547471e-05	0.000784322	Down
ENSMUSG00000036800	Fam135b	1350	2234	-0.857947	4.98881530502065e-05	0.000791193	NS
ENSMUSG00000079481	Nhsl2	640	1078	-0.883418	5.09378375351994e-05	0.000807017	NS
ENSMUSG00000057899	Adgrf2	780	379	0.909724	5.12594574596097e-05	0.000811287	NS
ENSMUSG00000024339	Tap2	1127	1869	-0.861044	5.13721714719528e-05	0.000812244	NS
ENSMUSG00000051048	P4ha3	72	149	-1.17912	5.16347721120466e-05	0.000815567	Down
ENSMUSG00000032291	Crabp1	203	365	-0.9773	5.1937246104062e-05	0.000818997	NS
ENSMUSG00000025467	Prap1	905	1508	-0.867892	5.19571960977004e-05	0.000818997	NS
ENSMUSG00000036862	Dchs1	1352	2234	-0.855811	5.2046158085096e-05	0.000819569	NS
ENSMUSG00000019982	Myb	1702	852	0.866875	5.27685352140912e-05	0.000830104	NS
ENSMUSG00000002980	Bcam	841	1403	-0.869576	5.33182448169413e-05	0.000837742	NS
ENSMUSG00000062488	Ifit3b	106	206	-1.08898	5.33617456856318e-05	0.000837742	Down
ENSMUSG00000031209	Heph	200	361	-0.982873	5.34519420491522e-05	0.000838312	NS
ENSMUSG00000031297	Slc7a3	13	45	-1.91214	5.41541084569517e-05	0.000848469	Down
ENSMUSG00000042462	Dctpp1	1246	619	0.877826	5.46851256058557e-05	0.000855626	NS
ENSMUSG00000048070	Pirt	184	333	-0.986649	5.47209310918862e-05	0.000855626	NS
ENSMUSG00000030403	Vasp	15287	7833	0.833319	5.50882555494126e-05	0.000860505	NS
ENSMUSG00000040653	Ppp1r14c	36	87	-1.40111	5.54993484395335e-05	0.000866057	Down
ENSMUSG00000033227	Wnt6	104	202	-1.08815	5.56876730951198e-05	0.000868125	Down
ENSMUSG00000078794	Dact3	61	130	-1.22121	5.62145112190049e-05	0.000875461	Down
ENSMUSG00000073910	Mob3b	3359	5482	-0.837986	5.62960854222911e-05	0.000875854	NS
ENSMUSG00000058806	Col13a1	267	118	1.04596	5.66111686526519e-05	0.000879184	Up
ENSMUSG00000031565	Fgfr1	20074	32574	-0.829728	5.66231261173689e-05	0.000879184	NS
ENSMUSG00000031751	Amfr	8297	13481	-0.831596	5.71075244852367e-05	0.000885821	NS
ENSMUSG00000028328	Tmod1	656	1099	-0.875633	5.7241293871568e-05	0.000887012	NS
ENSMUSG00000026080	Chst10	194	349	-0.978032	5.84257166395321e-05	0.000904465	NS
ENSMUSG00000030324	Rho	169	308	-0.996691	5.87501477435742e-05	0.000908583	NS
ENSMUSG00000036564	Ndrg4	748	1248	-0.869733	5.8878202001487e-05	0.000909659	NS
ENSMUSG00000042659	Arrdc4	8254	13394	-0.829751	5.93111667565239e-05	0.00091544	NS
ENSMUSG00000102543	Pcdhgc5	270	120	1.03785	5.99857175881342e-05	0.000924933	Up
ENSMUSG00000059291	Rpl11	18958	9750	0.827985	6.04590675892916e-05	0.000931309	NS
ENSMUSG00000078572	Ndufaf8	332	151	1.00472	6.07652303376455e-05	0.000935099	Up
ENSMUSG00000057137	Tmem140	2550	4159	-0.837047	6.09582266988847e-05	0.000937142	NS
ENSMUSG00000045515	Pou3f3	55	14	1.83385	6.10844616987834e-05	0.000938156	Up
ENSMUSG00000034708	Grn	10387	16813	-0.82613	6.27993395482456e-05	0.000963543	NS
ENSMUSG00000071637	Cebpd	701	1168	-0.867772	6.33166259737749e-05	0.000970522	NS
ENSMUSG00000003279	Dlgap1	6	32	-2.52066	6.40443790701418e-05	0.000980711	Down
ENSMUSG00000025867	Cplx2	144	266	-1.01604	6.41781578767086e-05	0.000981793	Down
ENSMUSG00000036438	Calm2	33359	17210	0.823485	6.44599158429372e-05	0.000984072	NS
ENSMUSG00000078653	Cntd1	154	62	1.1797	6.46149457054539e-05	0.000984072	Up
ENSMUSG00000099974	Bcl2a1d	4	27	-2.84621	6.47698463940483e-05	0.000984072	Down
ENSMUSG00000100241	Slc18a3	4	27	-2.84621	6.47698463940483e-05	0.000984072	Down
ENSMUSG00000051354	Samd3	4	27	-2.84621	6.47698463940483e-05	0.000984072	Down
ENSMUSG00000028109	Hormad1	29	4	2.69072	6.47698463940483e-05	0.000984072	Up
ENSMUSG00000029211	Gabra4	29	4	2.69072	6.47698463940483e-05	0.000984072	Up
ENSMUSG00000092074	Dynlt1a	729	356	0.902477	6.52750138934901e-05	0.000990078	NS
ENSMUSG00000032363	Adamts7	354	607	-0.909038	6.5292466779157e-05	0.000990078	NS
ENSMUSG00000027560	Dok5	224	97	1.07517	6.54257155607699e-05	0.000990385	Up
ENSMUSG00000038560	Sp6	129	49	1.26313	6.54399860579223e-05	0.000990385	Up
ENSMUSG00000021696	Elovl7	85	170	-1.13014	6.59404512556782e-05	0.000996989	Down
ENSMUSG00000026791	Slc2a8	453	766	-0.888982	6.62966317644432e-05	0.0010014	NS
ENSMUSG00000028825	Rhd	232	101	1.06754	6.68611149285799e-05	0.00100893	Up
ENSMUSG00000020034	Tcp11l2	1972	3214	-0.836008	6.69248115621325e-05	0.00100893	NS
ENSMUSG00000030162	Olr1	10887	17576	-0.822333	6.7612251879957e-05	0.00101831	NS
ENSMUSG00000069308	Hist1h2bp	3499	1790	0.835601	6.80593329112169e-05	0.00102405	NS
ENSMUSG00000021250	Fos	1169	1918	-0.845596	6.85456059734487e-05	0.00103037	NS
ENSMUSG00000062098	Btbd3	19936	32138	-0.82024	6.86464453350653e-05	0.00103089	NS
ENSMUSG00000025808	Ccdc7a	201	359	-0.96767	6.94798857149985e-05	0.0010424	NS
ENSMUSG00000020641	Rsad2	2827	4585	-0.828961	6.99710045878776e-05	0.00104876	NS
ENSMUSG00000062031	Pgghg	187	335	-0.971969	7.0137431465092e-05	0.00105024	NS
ENSMUSG00000035305	Ror1	3117	5048	-0.826867	7.14619970462731e-05	0.00106859	NS
ENSMUSG00000045915	Ccdc42	188	79	1.11829	7.15001343611164e-05	0.00106859	Up
ENSMUSG00000095180	Rhox5	10748	5552	0.821635	7.20089502272213e-05	0.00107516	NS
ENSMUSG00000037206	Islr	43	99	-1.33179	7.2301790403932e-05	0.0010785	Down
ENSMUSG00000033220	Rac2	198	353	-0.965043	7.28216293950601e-05	0.00108521	NS
ENSMUSG00000060791	Gmfg	259	115	1.03921	7.32064105873166e-05	0.0010899	Up
ENSMUSG00000032584	Mst1r	230	404	-0.943668	7.35039319331917e-05	0.00109328	NS
ENSMUSG00000067219	Nipal1	1692	2753	-0.833566	7.40147087333178e-05	0.00109983	NS
ENSMUSG00000002908	Kcnn1	8	34	-2.20048	7.45732099844958e-05	0.00110707	Down
ENSMUSG00000068699	Flnc	13611	21880	-0.816174	7.56262149507596e-05	0.00112163	NS
ENSMUSG00000028341	Nr4a3	263	457	-0.928131	7.59700477045431e-05	0.00112566	NS
ENSMUSG00000002831	Plin4	342	583	-0.900583	7.69917919183304e-05	0.00113971	NS
ENSMUSG00000002699	Lcp2	124	232	-1.03435	7.80796310180963e-05	0.00115472	Down
ENSMUSG00000063021	Hist1h2ak	7866	4070	0.819243	7.85304790118542e-05	0.00116028	NS
ENSMUSG00000074824	Rslcan18	66	137	-1.18338	7.94906131330542e-05	0.00117335	Down
ENSMUSG00000038623	Tm6sf1	241	421	-0.935754	8.01738942897774e-05	0.00118232	NS
ENSMUSG00000020654	Adcy3	467	784	-0.878587	8.034420339871e-05	0.00118371	NS
ENSMUSG00000023829	Slc22a1	28	71	-1.46944	8.10490081996925e-05	0.00119296	Down
ENSMUSG00000038188	Scarf1	331	565	-0.902495	8.19465563224893e-05	0.00120503	NS
ENSMUSG00000040715	Rsc1a1	5	29	-2.63609	8.22229622660893e-05	0.00120682	Down
ENSMUSG00000030468	Siglecg	5	29	-2.63609	8.22229622660893e-05	0.00120682	Down
ENSMUSG00000029913	Prdm5	117	219	-1.03494	8.23801766578067e-05	0.00120798	Down
ENSMUSG00000094338	Hist1h2bl	4984	2577	0.820243	8.36531596474063e-05	0.0012255	NS
ENSMUSG00000029605	Oas1b	329	561	-0.900987	8.37651901140923e-05	0.00122579	NS
ENSMUSG00000059430	Actg2	372	630	-0.891155	8.38307787382063e-05	0.00122579	NS
ENSMUSG00000052776	Oas1a	2223	3590	-0.822779	8.40089209706781e-05	0.00122724	NS
ENSMUSG00000069874	Irgm2	864	1418	-0.845997	8.41618005217007e-05	0.00122832	NS
ENSMUSG00000078486	Perm1	2	21	-3.44051	8.47348704137157e-05	0.00123206	Down
ENSMUSG00000056296	Synpr	2	21	-3.44051	8.47348704137157e-05	0.00123206	Down
ENSMUSG00000017453	Pipox	2	21	-3.44051	8.47348704137157e-05	0.00123206	Down
ENSMUSG00000030470	Csrp3	2	21	-3.44051	8.47348704137157e-05	0.00123206	Down
ENSMUSG00000046916	Myct1	120	224	-1.031	8.53631830204803e-05	0.00124004	Down
ENSMUSG00000030020	Prickle2	509	849	-0.869271	8.61725426690282e-05	0.00125063	NS
ENSMUSG00000031845	Bco1	447	214	0.930942	8.73601390674684e-05	0.00126668	NS
ENSMUSG00000075266	Cenpw	307	141	0.990597	8.76170868462503e-05	0.00126922	NS
ENSMUSG00000021990	Spata13	2919	4695	-0.816963	8.82065050129385e-05	0.00127657	NS
ENSMUSG00000038393	Txnip	27953	44638	-0.806606	8.93791398671095e-05	0.00129234	NS
ENSMUSG00000005686	Ampd3	14011	22390	-0.807629	8.95767491360729e-05	0.001294	NS
ENSMUSG00000028015	Ctso	2316	3730	-0.818845	8.97890249720612e-05	0.00129566	NS
ENSMUSG00000062006	Rpl34	12258	6384	0.80984	8.98581718040522e-05	0.00129566	NS
ENSMUSG00000024300	Myo1f	157	284	-0.985872	9.16301851691313e-05	0.00131826	NS
ENSMUSG00000001588	Acap1	157	284	-0.985872	9.16301851691313e-05	0.00131826	NS
ENSMUSG00000063694	Cycs	7374	3835	0.811862	9.17277742464455e-05	0.00131826	NS
ENSMUSG00000069601	Ank3	828	1356	-0.842894	9.17649429699583e-05	0.00131826	NS
ENSMUSG00000023336	Wfdc1	396	667	-0.883308	9.18950928433442e-05	0.0013187	NS
ENSMUSG00000057604	Lmcd1	2668	4288	-0.815856	9.1964850945088e-05	0.0013187	NS
ENSMUSG00000019832	Rab32	657	1082	-0.850947	9.27350841189442e-05	0.00132762	NS
ENSMUSG00000020044	Timp3	1471	2379	-0.824842	9.27572942215856e-05	0.00132762	NS
ENSMUSG00000024558	Mapk4	461	221	0.929011	9.30205453275169e-05	0.00133016	NS
ENSMUSG00000009585	Apobec3	248	429	-0.921619	9.31128833793033e-05	0.00133026	NS
ENSMUSG00000038717	Atp5l	6927	3604	0.811271	9.37052683850685e-05	0.00133675	NS
ENSMUSG00000005089	Slc1a2	382	643	-0.88236	9.37390454871741e-05	0.00133675	NS
ENSMUSG00000053063	Clec12a	875	438	0.866835	9.70700640838555e-05	0.00138298	NS
ENSMUSG00000032135	Mcam	1894	3048	-0.817723	9.73199875895131e-05	0.00138527	NS
ENSMUSG00000041750	Cd1d2	46	103	-1.29186	9.83528325699142e-05	0.0013987	Down
ENSMUSG00000031517	Gpm6a	239	414	-0.923587	9.86221759162979e-05	0.00140124	NS
ENSMUSG00000029918	Mrps33	1753	900	0.830406	0.000102605	0.00145651	NS
ENSMUSG00000057534	Elobl	28	4	2.64033	0.000103608	0.0014694	Up
ENSMUSG00000053338	Tarm1	76	25	1.46834	0.000104315	0.00147808	Up
ENSMUSG00000039529	Atp8b1	9495	15100	-0.80064	0.000105073	0.00148747	NS
ENSMUSG00000021806	Nid2	9836	15638	-0.800244	0.000105656	0.00149435	NS
ENSMUSG00000030357	Fkbp4	13363	7004	0.800643	0.000106891	0.0015101	NS
ENSMUSG00000021994	Wnt5a	641	1052	-0.845948	0.000107073	0.0015101	NS
ENSMUSG00000024965	Fermt3	340	573	-0.884086	0.000107087	0.0015101	NS
ENSMUSG00000029610	Aimp2	1594	817	0.832811	0.000107157	0.0015101	NS
ENSMUSG00000031480	Thsd1	633	1038	-0.844737	0.000107323	0.00151108	NS
ENSMUSG00000025255	Zfhx4	36	84	-1.35055	0.000107786	0.00151486	Down
ENSMUSG00000046280	She	788	1284	-0.835612	0.000107787	0.00151486	NS
ENSMUSG00000026532	Spta1	1637	840	0.831164	0.000108487	0.00152284	NS
ENSMUSG00000004035	Gstm7	13	43	-1.84673	0.000108551	0.00152284	Down
ENSMUSG00000069305	Hist1h4n	24643	12942	0.797772	0.0001089	0.00152637	NS
ENSMUSG00000040699	Limd2	7216	3776	0.802981	0.000109494	0.00153331	NS
ENSMUSG00000025578	Cbx8	1912	986	0.824007	0.000110177	0.00154149	NS
ENSMUSG00000056498	Tmem154	959	1553	-0.826709	0.000110624	0.00154634	NS
ENSMUSG00000040111	Gramd1b	11770	18669	-0.796863	0.000111755	0.00156076	NS
ENSMUSG00000033016	Nfatc1	554	912	-0.850336	0.000112356	0.00156775	NS
ENSMUSG00000115018	AL732309.1	275	469	-0.901178	0.000112569	0.00156931	NS
ENSMUSG00000009092	Derl3	3556	1853	0.809013	0.000113616	0.00158249	NS
ENSMUSG00000015947	Fcgr1	22	61	-1.59692	0.000113737	0.00158275	Down
ENSMUSG00000027993	Trim2	393	656	-0.870289	0.000114803	0.00159616	NS
ENSMUSG00000030515	Tarsl2	257	440	-0.906733	0.000115088	0.00159862	NS
ENSMUSG00000024420	Zfp521	224	388	-0.9235	0.000115185	0.00159862	NS
ENSMUSG00000028713	Cyp4b1	16	49	-1.73782	0.00011585	0.00160498	Down
ENSMUSG00000034266	Batf	16	49	-1.73782	0.00011585	0.00160498	Down
ENSMUSG00000079057	Cyp4v3	1476	2368	-0.813261	0.000116015	0.00160583	NS
ENSMUSG00000039062	Anpep	1018	1643	-0.821854	0.000117302	0.0016222	NS
ENSMUSG00000024940	Ltbp3	1425	2285	-0.812515	0.000119378	0.00164945	NS
ENSMUSG00000020441	2310033P09Rik	966	490	0.847746	0.000119874	0.00165385	NS
ENSMUSG00000037606	Osbpl5	4529	7187	-0.797519	0.000119909	0.00165385	NS
ENSMUSG00000028883	Sema3a	189	331	-0.939308	0.000121139	0.00166934	NS
ENSMUSG00000031574	Star	6034	3166	0.79909	0.000121587	0.00167403	NS
ENSMUSG00000068115	Ninl	205	356	-0.927157	0.0001222	0.00168098	NS
ENSMUSG00000028476	Reck	409	679	-0.862443	0.000123889	0.00170271	NS
ENSMUSG00000038349	Plcl1	326	548	-0.88038	0.000124758	0.00171314	NS
ENSMUSG00000030647	Ndufc2	1831	948	0.818254	0.000125708	0.00172467	NS
ENSMUSG00000024402	Lta	3	23	-3.01589	0.000126105	0.00172706	Down
ENSMUSG00000056973	Ces1d	25	3	2.87881	0.000126105	0.00172706	Up
ENSMUSG00000110206	Flt3l	30	73	-1.41036	0.000127341	0.00174245	Down
ENSMUSG00000020717	Pecam1	9707	15330	-0.790592	0.000127751	0.00174653	NS
ENSMUSG00000057751	Megf6	679	1104	-0.832475	0.000127898	0.001747	NS
ENSMUSG00000022054	Nefm	5	28	-2.58568	0.000128569	0.0017531	Down
ENSMUSG00000028441	1110017D15Rik	30	5	2.42587	0.000128569	0.0017531	Up
ENSMUSG00000040596	Pogk	1555	2483	-0.806458	0.000129631	0.00176603	NS
ENSMUSG00000046865	Fbl	3690	1933	0.801401	0.000130027	0.00176987	NS
ENSMUSG00000016206	H2-M3	161	285	-0.954674	0.000130326	0.00177239	NS
ENSMUSG00000020288	Ahsa2	2809	1467	0.805798	0.000130682	0.00177567	NS
ENSMUSG00000058715	Fcer1g	545	892	-0.841974	0.00013112	0.00177946	NS
ENSMUSG00000047986	Palm3	125	49	1.21773	0.000131189	0.00177946	Up
ENSMUSG00000055298	Ctsj	225810	119562	0.78601	0.000131785	0.00178599	NS
ENSMUSG00000034164	Emid1	271	459	-0.891221	0.000132388	0.0017926	NS
ENSMUSG00000048373	Fgfbp1	3406	1784	0.801582	0.000132678	0.00179373	NS
ENSMUSG00000060224	Pyroxd2	447	217	0.910869	0.000132702	0.00179373	NS
ENSMUSG00000029798	Herc6	324	543	-0.876033	0.000133819	0.00180725	NS
ENSMUSG00000032221	Mns1	28	69	-1.42828	0.000134138	0.00180999	Down
ENSMUSG00000021573	Tppp	49	105	-1.22867	0.000134476	0.00181298	Down
ENSMUSG00000020178	Adora2a	139	250	-0.977516	0.000134784	0.00181555	NS
ENSMUSG00000072762	4930522L14Rik	315	148	0.957851	0.000135534	0.00182408	NS
ENSMUSG00000027460	Angpt4	341	569	-0.869746	0.000137689	0.00185017	NS
ENSMUSG00000058254	Tspan7	436	719	-0.85281	0.00013771	0.00185017	NS
ENSMUSG00000037010	Apln	674	1093	-0.828691	0.000138449	0.00185849	NS
ENSMUSG00000022758	P2rx6	35	82	-1.35633	0.000138614	0.00185911	Down
ENSMUSG00000026288	Inpp5d	518	847	-0.840589	0.000139696	0.00187199	NS
ENSMUSG00000068245	Phf11d	137	246	-0.975146	0.000141302	0.00189189	NS
ENSMUSG00000044033	Ccdc141	459	224	0.903298	0.000141621	0.00189452	NS
ENSMUSG00000054252	Fgfr3	99	186	-1.04016	0.000142294	0.00190189	Down
ENSMUSG00000028071	Sh2d2a	116	213	-1.00725	0.00014271	0.00190582	Down
ENSMUSG00000026442	Nfasc	2	20	-3.37053	0.000143701	0.00191741	Down
ENSMUSG00000067561	Dmrtc1c2	457	223	0.903451	0.000143863	0.00191751	NS
ENSMUSG00000062115	Rai1	3556	1869	0.79661	0.000143955	0.00191751	NS
ENSMUSG00000041986	Elmod1	46	101	-1.2636	0.000144088	0.00191763	Down
ENSMUSG00000028780	Sema3c	140	251	-0.97294	0.000144231	0.00191791	NS
ENSMUSG00000022471	Xrcc6	1561	809	0.816827	0.000144382	0.00191827	NS
ENSMUSG00000067212	H2-T23	1694	2691	-0.799001	0.000145041	0.00192538	NS
ENSMUSG00000028978	Nos3	426	703	-0.853813	0.000145187	0.00192568	NS
ENSMUSG00000046699	Slitrk4	252	115	0.999702	0.000145621	0.00192979	NS
ENSMUSG00000027420	Bfsp1	145	60	1.14011	0.000147222	0.00194935	Up
ENSMUSG00000021879	Dnah12	12	40	-1.85698	0.000148835	0.00196902	Down
ENSMUSG00000004070	Hmox2	7428	3932	0.786352	0.000150315	0.00198617	NS
ENSMUSG00000027317	Ppp1r14d	6	30	-2.42791	0.000150641	0.00198617	Down
ENSMUSG00000042265	Trem1	7	30	-2.20992	0.000150641	0.00198617	Down
ENSMUSG00000045589	Frrs1l	7	30	-2.20992	0.000150641	0.00198617	Down
ENSMUSG00000006642	Tcf23	32	76	-1.37565	0.000152401	0.00200767	Down
ENSMUSG00000033538	Casp4	241	410	-0.897568	0.000153358	0.00201856	NS
ENSMUSG00000033966	Cdkl4	182	79	1.07153	0.000154634	0.00203364	Up
ENSMUSG00000039616	Mocos	456	747	-0.843231	0.000156306	0.00205389	NS
ENSMUSG00000025574	Tk1	3209	1690	0.793718	0.000156851	0.00205932	NS
ENSMUSG00000022574	Naprt	64	129	-1.14096	0.000157644	0.00206798	Down
ENSMUSG00000026051	1500015O10Rik	16	48	-1.70815	0.000159262	0.00208255	Down
ENSMUSG00000018623	Mmp7	16	48	-1.70815	0.000159262	0.00208255	Down
ENSMUSG00000028907	Utp11	1757	917	0.8067	0.000159405	0.00208255	NS
ENSMUSG00000023915	Tnfrsf21	7994	12531	-0.779842	0.000159414	0.00208255	NS
ENSMUSG00000018750	Zbtb4	476	777	-0.838118	0.000159424	0.00208255	NS
ENSMUSG00000025626	Phf6	833	1335	-0.811694	0.000160817	0.00209899	NS
ENSMUSG00000079186	Gzmc	11809	18488	-0.778036	0.000161122	0.00210121	NS
ENSMUSG00000046768	Rhoj	2075	3276	-0.790126	0.000161388	0.0021029	NS
ENSMUSG00000038146	Notch3	499	813	-0.835389	0.000163059	0.00212291	NS
ENSMUSG00000079605	Zbtb9	608	983	-0.824325	0.000163704	0.00212952	NS
ENSMUSG00000051323	Pcdh19	1054	1679	-0.802991	0.000164703	0.00213897	NS
ENSMUSG00000059498	Fcgr3	314	524	-0.86987	0.000164705	0.00213897	NS
ENSMUSG00000023094	Msrb2	94	176	-1.03516	0.000164955	0.00214043	Down
ENSMUSG00000060519	Tor3a	1291	2049	-0.797709	0.000165102	0.00214054	NS
ENSMUSG00000011306	Sugp1	3599	1902	0.788701	0.000166571	0.0021578	NS
ENSMUSG00000034438	Gbp8	47	102	-1.24686	0.000167904	0.00217326	Down
ENSMUSG00000024598	Fbn2	1128	1793	-0.799877	0.000168714	0.00218128	NS
ENSMUSG00000048163	Selplg	105	194	-1.0161	0.000168804	0.00218128	Down
ENSMUSG00000025212	Sfxn3	1264	2005	-0.796882	0.00016926	0.00218535	NS
ENSMUSG00000028681	Ptch2	28	68	-1.40726	0.000172321	0.00222119	Down
ENSMUSG00000109713	Pvrig	28	68	-1.40726	0.000172321	0.00222119	Down
ENSMUSG00000070003	Ssbp4	1427	743	0.810112	0.000173552	0.0022352	NS
ENSMUSG00000032066	Bco2	118	46	1.2256	0.000173858	0.00223729	Up
ENSMUSG00000048481	Mypop	203	90	1.04116	0.000174486	0.00224315	Up
ENSMUSG00000025701	Alox5	211	361	-0.905679	0.000174602	0.00224315	NS
ENSMUSG00000025188	Hps1	498	809	-0.831168	0.000175032	0.00224683	NS
ENSMUSG00000053565	Eif3k	10775	5746	0.775706	0.00017639	0.00226239	NS
ENSMUSG00000018822	Sfrp5	9588	14965	-0.773622	0.000177413	0.00227364	NS
ENSMUSG00000052364	B630019K06Rik	40	89	-1.28237	0.000178834	0.0022898	Down
ENSMUSG00000028807	Zbtb8a	333	552	-0.860232	0.000179032	0.0022898	NS
ENSMUSG00000051378	Kif18b	947	487	0.827948	0.000179202	0.0022898	NS
ENSMUSG00000063760	Rnf217	841	1343	-0.806525	0.000179263	0.0022898	NS
ENSMUSG00000048440	Cyp4f16	115	209	-0.992394	0.000180868	0.0023084	NS
ENSMUSG00000028860	Sytl1	205	350	-0.902643	0.000182873	0.00233135	NS
ENSMUSG00000033033	Calhm2	219	373	-0.899185	0.000182966	0.00233135	NS
ENSMUSG00000021003	Galc	2487	3901	-0.780746	0.000184212	0.00234531	NS
ENSMUSG00000022790	Igsf11	1600	2521	-0.787214	0.000185015	0.00235361	NS
ENSMUSG00000029195	Klb	24	62	-1.49551	0.000187747	0.00238641	Down
ENSMUSG00000025794	Rpl14	15720	8412	0.770732	0.000188188	0.00239006	NS
ENSMUSG00000027792	Bche	81	28	1.39735	0.000192398	0.00244154	Up
ENSMUSG00000061517	Sox21	38	85	-1.28987	0.000192717	0.0024436	Down
ENSMUSG00000052146	Rps10	9843	5265	0.771311	0.000193458	0.002451	NS
ENSMUSG00000023345	Poc1a	1095	568	0.815497	0.000193713	0.00245222	NS
ENSMUSG00000022425	Enpp2	1751	2750	-0.782547	0.000195971	0.0024788	NS
ENSMUSG00000034192	Lsm3	4342	2313	0.777224	0.000196957	0.00248924	NS
ENSMUSG00000049791	Fzd4	805	1283	-0.8037	0.000197886	0.00249895	NS
ENSMUSG00000068696	Gpr88	5	27	-2.53344	0.000200837	0.00253373	Down
ENSMUSG00000040327	Cul9	380	623	-0.844353	0.000200965	0.00253373	NS
ENSMUSG00000032131	Abcg4	199	89	1.02857	0.000202057	0.00254341	Up
ENSMUSG00000048234	Rnf149	840	1335	-0.799623	0.00020206	0.00254341	NS
ENSMUSG00000037788	Vopp1	586	941	-0.814495	0.000202819	0.0025509	NS
ENSMUSG00000078784	1810022K09Rik	2762	1466	0.782439	0.000203534	0.00255782	NS
ENSMUSG00000031231	Cox7b	6073	3248	0.771496	0.000205392	0.00257908	NS
ENSMUSG00000029695	Aass	41	9	2.04188	0.000205848	0.00258272	Up
ENSMUSG00000038059	Smim3	262	438	-0.872377	0.000206469	0.00258843	NS
ENSMUSG00000024155	Meiob	3	22	-2.9521	0.000206996	0.00259086	Down
ENSMUSG00000050558	Prokr2	3	22	-2.9521	0.000206996	0.00259086	Down
ENSMUSG00000028716	Pdzk1ip1	471	235	0.871394	0.000208566	0.00260796	NS
ENSMUSG00000062980	Cped1	1480	2324	-0.782299	0.000208697	0.00260796	NS
ENSMUSG00000018697	Aatf	2846	1513	0.780136	0.000210175	0.00262431	NS
ENSMUSG00000079339	Ifit1bl1	19	53	-1.60469	0.000210713	0.00262893	Down
ENSMUSG00000035165	Kcne3	56	114	-1.15502	0.000211398	0.00263429	Down
ENSMUSG00000028631	Kcnq4	218	369	-0.890234	0.000211482	0.00263429	NS
ENSMUSG00000015748	Prpf3	3049	1623	0.778289	0.000212573	0.002644	NS
ENSMUSG00000079465	Col4a3	351	576	-0.845699	0.000212601	0.002644	NS
ENSMUSG00000045009	Prrt3	29	69	-1.37789	0.000213665	0.00265511	Down
ENSMUSG00000027800	Tm4sf1	492	795	-0.82347	0.000214078	0.00265812	NS
ENSMUSG00000040209	Zfp704	1858	2906	-0.776582	0.00021517	0.0026684	NS
ENSMUSG00000062044	Lmtk3	139	58	1.12801	0.000215249	0.0026684	Up
ENSMUSG00000006519	Cyba	872	1382	-0.795606	0.000216056	0.00267627	NS
ENSMUSG00000040794	C1qtnf4	45	11	1.8897	0.000216503	0.00267968	Up
ENSMUSG00000033765	Calm4	93	172	-1.01742	0.000217139	0.00268542	Down
ENSMUSG00000028524	Sgip1	88	166	-1.04584	0.000218971	0.00270592	Down
ENSMUSG00000029490	Mfsd7a	181	310	-0.907132	0.000220222	0.00271922	NS
ENSMUSG00000013033	Adgrl1	1708	902	0.789688	0.000220846	0.00272477	NS
ENSMUSG00000056124	B4galt6	444	719	-0.826587	0.000221091	0.00272563	NS
ENSMUSG00000025059	Gk	306	505	-0.853816	0.000222005	0.00273473	NS
ENSMUSG00000025930	Msc	215	364	-0.890538	0.000223788	0.0027545	NS
ENSMUSG00000025887	Casp12	462	746	-0.822445	0.000227112	0.00279321	NS
ENSMUSG00000030054	Gp9	26	65	-1.44868	0.000228795	0.00281169	Down
ENSMUSG00000054474	Thnsl2	121	216	-0.966603	0.000230156	0.00282618	NS
ENSMUSG00000036372	Tmem258	1300	683	0.797107	0.000230389	0.00282681	NS
ENSMUSG00000055027	Smyd1	6	29	-2.3792	0.00023063	0.00282754	Down
ENSMUSG00000031107	Rbmx2	291	139	0.934004	0.000231227	0.00283262	NS
ENSMUSG00000063727	Tnfrsf11b	8563	13231	-0.759065	0.000235534	0.00288312	NS
ENSMUSG00000070709	Zfp974	160	277	-0.922597	0.000235814	0.00288427	NS
ENSMUSG00000026228	Htr2b	783	1240	-0.794494	0.00023889	0.00291847	NS
ENSMUSG00000043155	Hpdl	202	91	1.01812	0.000238985	0.00291847	Up
ENSMUSG00000046442	Ppm1e	1341	2097	-0.776299	0.000242421	0.00295811	NS
ENSMUSG00000005142	Man2b1	4010	6206	-0.761382	0.00024317	0.00296492	NS
ENSMUSG00000033544	Angptl1	2	19	-3.29698	0.000243751	0.00296635	Down
ENSMUSG00000024254	Abcg8	21	2	3.18633	0.000243751	0.00296635	Up
ENSMUSG00000028214	Gem	111	201	-0.987134	0.000243859	0.00296635	NS
ENSMUSG00000040424	Hipk4	99	38	1.24747	0.000247672	0.0030091	Up
ENSMUSG00000028238	Atp6v0d2	2462	3820	-0.76505	0.000247919	0.0030091	NS
ENSMUSG00000002797	Ggct	90	33	1.31301	0.000247954	0.0030091	Up
ENSMUSG00000047586	Nccrp1	3422	5296	-0.761381	0.000249109	0.00302076	NS
ENSMUSG00000040907	Atp1a3	558	283	0.847853	0.000249359	0.00302143	NS
ENSMUSG00000062691	Cebpzos	466	234	0.862151	0.000250102	0.00302809	NS
ENSMUSG00000073063	Hbq1b	123	50	1.16541	0.000250346	0.00302868	Up
ENSMUSG00000053553	3110082I17Rik	500	252	0.856859	0.000251966	0.00304592	NS
ENSMUSG00000039167	Adgrl4	1335	2084	-0.773797	0.000254336	0.00307217	NS
ENSMUSG00000020163	Uqcr11	1112	583	0.800123	0.000254912	0.00307674	NS
ENSMUSG00000030790	Adm	2954	4572	-0.761469	0.000255216	0.00307803	NS
ENSMUSG00000059534	Uqcr10	3960	2129	0.763951	0.000257428	0.0031023	NS
ENSMUSG00000037972	Snn	515	824	-0.809255	0.000258467	0.0031124	NS
ENSMUSG00000058230	Arhgap35	1715	2666	-0.767763	0.000259852	0.00312667	NS
ENSMUSG00000069309	Hist1h2an	1985	1058	0.776392	0.000260061	0.00312677	NS
ENSMUSG00000028187	Rpf1	1944	1036	0.776595	0.000261674	0.00314373	NS
ENSMUSG00000033579	Fa2h	76	26	1.41202	0.000262323	0.00314667	Up
ENSMUSG00000026829	Gbgt1	30	70	-1.34992	0.000262323	0.00314667	Down
ENSMUSG00000029838	Ptn	507	811	-0.808896	0.00026257	0.00314721	NS
ENSMUSG00000028173	Wls	2487	3850	-0.761761	0.000262948	0.0031493	NS
ENSMUSG00000048502	Duxbl1	4	24	-2.67708	0.000264517	0.0031608	Down
ENSMUSG00000072672	Duxbl3	4	24	-2.67708	0.000264517	0.0031608	Down
ENSMUSG00000028794	A3galt2	26	4	2.53393	0.000264517	0.0031608	Up
ENSMUSG00000030611	Mrps11	957	500	0.805104	0.000265127	0.00316565	NS
ENSMUSG00000045438	Cox19	1112	584	0.797652	0.000265575	0.00316857	NS
ENSMUSG00000044629	Cnrip1	82	154	-1.03939	0.000269813	0.00321667	Down
ENSMUSG00000038722	Bud31	4806	2593	0.758847	0.000271012	0.00322849	NS
ENSMUSG00000039208	Metrnl	1625	2523	-0.765993	0.000273218	0.0032499	NS
ENSMUSG00000044827	Tlr1	9	33	-1.99022	0.000273436	0.0032499	Down
ENSMUSG00000023931	Efhb	9	33	-1.99022	0.000273436	0.0032499	Down
ENSMUSG00000024346	Pfdn1	1510	801	0.783245	0.0002743	0.00325768	NS
ENSMUSG00000048807	Slc35e4	1275	1986	-0.770647	0.000274621	0.00325901	NS
ENSMUSG00000035818	Plekhs1	58	18	1.55043	0.000275399	0.00326574	Up
ENSMUSG00000050855	Zfp940	173	77	1.03536	0.000275804	0.00326805	Up
ENSMUSG00000040808	S100g	1491	2316	-0.766643	0.000278132	0.00329314	NS
ENSMUSG00000072972	Adam4	166	73	1.05265	0.000279833	0.00331076	Up
ENSMUSG00000049872	Calhm5	39	85	-1.25253	0.000281255	0.00332505	Down
ENSMUSG00000030432	Rpl28	14154	7686	0.749556	0.000282074	0.0033322	NS
ENSMUSG00000056367	Actr3b	339	166	0.898282	0.000282402	0.00333354	NS
ENSMUSG00000069565	Dazap1	3305	1780	0.761394	0.000282839	0.00333617	NS
ENSMUSG00000060703	Cd302	77	146	-1.05311	0.00028371	0.00334391	Down
ENSMUSG00000034868	Myl12b	4162	2247	0.757906	0.000284279	0.00334808	NS
ENSMUSG00000031398	Plxna3	84	157	-1.0325	0.000285915	0.0033648	Down
ENSMUSG00000049288	Lix1l	780	1226	-0.783651	0.00028625	0.0033662	NS
ENSMUSG00000020427	Igfbp3	2748	4237	-0.755973	0.000286586	0.0033676	NS
ENSMUSG00000040522	Tlr8	10	35	-1.92487	0.000287197	0.00337223	Down
ENSMUSG00000050107	Haspin	359	177	0.888448	0.000287848	0.00337733	NS
ENSMUSG00000028785	Hpca	201	92	0.995218	0.000290423	0.00340498	NS
ENSMUSG00000018654	Ikzf1	174	297	-0.902212	0.000292632	0.00342829	NS
ENSMUSG00000099517	Hist1h3g	9319	5061	0.749399	0.000293004	0.00342974	NS
ENSMUSG00000031075	Ano1	4135	6354	-0.751099	0.000293197	0.00342974	NS
ENSMUSG00000007892	Rplp1	29890	16278	0.745395	0.000294009	0.00343666	NS
ENSMUSG00000021811	Dnajc9	1420	754	0.781819	0.000294396	0.0034386	NS
ENSMUSG00000040694	Apobec2	40	9	2.00637	0.000296643	0.00345965	Up
ENSMUSG00000021298	Gpr132	11	37	-1.86897	0.000296643	0.00345965	Down
ENSMUSG00000033450	Tagap	1290	2003	-0.766071	0.000297139	0.0034627	NS
ENSMUSG00000025374	Nabp2	1244	659	0.785187	0.00029735	0.0034627	NS
ENSMUSG00000021281	Tnfaip2	12400	18975	-0.745093	0.00029958	0.00348302	NS
ENSMUSG00000033676	Gabrb3	50	14	1.69668	0.000299766	0.00348302	Up
ENSMUSG00000038347	Tcte2	16	46	-1.6469	0.000299766	0.00348302	Down
ENSMUSG00000030087	Klf15	187	85	1.00515	0.000301707	0.00350159	Up
ENSMUSG00000025964	Adam23	389	625	-0.815217	0.000302035	0.00350159	NS
ENSMUSG00000035295	Wdr38	42	10	1.92642	0.000302407	0.00350159	Up
ENSMUSG00000041954	Tnfrsf18	42	10	1.92642	0.000302407	0.00350159	Up
ENSMUSG00000003555	Cyp17a1	8892	4834	0.747936	0.00030249	0.00350159	NS
ENSMUSG00000094103	1700047I17Rik2	559	886	-0.795655	0.000302816	0.00350276	NS
ENSMUSG00000022074	Tnfrsf10b	786	1233	-0.780811	0.000304364	0.00351805	NS
ENSMUSG00000078429	Ctdsp2	9185	14052	-0.744755	0.000306253	0.00353726	NS
ENSMUSG00000029122	Evc	159	272	-0.905367	0.000308321	0.00355454	NS
ENSMUSG00000026042	Col5a2	11723	17921	-0.743643	0.000308547	0.00355454	NS
ENSMUSG00000042444	Mindy2	2221	3421	-0.754514	0.000308564	0.00355454	NS
ENSMUSG00000021217	Tshz3	618	975	-0.789007	0.000308663	0.00355454	NS
ENSMUSG00000023972	Ptk7	1152	1789	-0.766285	0.00031077	0.00357615	NS
ENSMUSG00000018293	Pfn1	47428	25900	0.741444	0.000312627	0.00359486	NS
ENSMUSG00000030518	Fam189a1	28	5	2.32678	0.000313333	0.00360032	Up
ENSMUSG00000056209	Npm3	2507	1351	0.760542	0.000313983	0.00360513	NS
ENSMUSG00000051041	Olfml1	24	61	-1.4721	0.000317855	0.00364421	Down
ENSMUSG00000022756	Slc7a4	24	61	-1.4721	0.000317855	0.00364421	Down
ENSMUSG00000052911	Lamb2	12913	19710	-0.741438	0.00031999	0.00366598	NS
ENSMUSG00000044534	Ackr2	1743	935	0.767119	0.000326959	0.00374307	NS
ENSMUSG00000021775	Nr1d2	1544	2382	-0.756791	0.000328922	0.00376277	NS
ENSMUSG00000030093	Wnt7a	23	59	-1.48516	0.000329839	0.00377049	Down
ENSMUSG00000041420	Meis3	257	123	0.931105	0.000331985	0.00379224	NS
ENSMUSG00000025480	Syce1	75	26	1.39295	0.000333099	0.00379938	Up
ENSMUSG00000074676	Foxs1	75	26	1.39295	0.000333099	0.00379938	Up
ENSMUSG00000020857	Nme2	11690	6385	0.741166	0.000333981	0.00380665	NS
ENSMUSG00000073722	4931408C20Rik	900	473	0.796591	0.000334258	0.00380702	NS
ENSMUSG00000033705	Stard9	1573	2424	-0.755162	0.000336672	0.00383171	NS
ENSMUSG00000007646	Rad51c	522	267	0.835587	0.00033867	0.00385162	NS
ENSMUSG00000025002	Cyp2c55	23	3	2.75917	0.000339552	0.00385884	Up
ENSMUSG00000016344	Ppdpf	2543	1375	0.755709	0.000340624	0.0038682	NS
ENSMUSG00000050552	Lamtor4	1162	618	0.779475	0.000341132	0.00387114	NS
ENSMUSG00000098176	Ccdc166	39	84	-1.23548	0.000345775	0.00392097	Down
ENSMUSG00000027579	Srms	907	478	0.7926	0.000347558	0.00393832	NS
ENSMUSG00000048489	Depp1	219	103	0.956137	0.000349109	0.00395301	NS
ENSMUSG00000030366	Ceacam12	24118	13217	0.73637	0.000349948	0.00395963	NS
ENSMUSG00000009670	Tex11	75	141	-1.04078	0.000352102	0.0039807	Down
ENSMUSG00000041347	Bdkrb1	30	6	2.16845	0.000352577	0.0039807	Up
ENSMUSG00000020297	Nsg2	30	6	2.16845	0.000352577	0.0039807	Up
ENSMUSG00000027186	Elf5	303	491	-0.827473	0.000355832	0.00401453	NS
ENSMUSG00000064358	mt-Co3	225241	123692	0.733377	0.000357136	0.00402632	NS
ENSMUSG00000039781	Cep131	806	424	0.795204	0.000359204	0.0040467	NS
ENSMUSG00000049265	Kcnk3	28	65	-1.34228	0.00036304	0.004084	Down
ENSMUSG00000000544	Gpa33	28	65	-1.34228	0.00036304	0.004084	Down
ENSMUSG00000034159	2310007B03Rik	42	89	-1.21221	0.000368005	0.00413687	Down
ENSMUSG00000030335	Mrpl51	3419	1861	0.746119	0.000369267	0.00414805	NS
ENSMUSG00000048330	Ric3	19	51	-1.54932	0.000378252	0.00424592	Down
ENSMUSG00000015243	Abca1	15370	23301	-0.73161	0.000380747	0.00427085	NS
ENSMUSG00000031775	Pllp	8	30	-2.02058	0.000382556	0.00428805	Down
ENSMUSG00000019806	Aig1	1573	2412	-0.748003	0.000383205	0.00429223	NS
ENSMUSG00000024079	Eif2ak2	3322	5057	-0.737547	0.000388135	0.00434432	NS
ENSMUSG00000036661	Dennd3	561	881	-0.78234	0.000390882	0.00437192	NS
ENSMUSG00000043384	Gprasp1	794	1232	-0.765033	0.000391405	0.00437463	NS
ENSMUSG00000026833	Olfm1	180	302	-0.877414	0.000395732	0.00441871	NS
ENSMUSG00000038807	Rap1gap2	318	511	-0.81538	0.000395918	0.00441871	NS
ENSMUSG00000018486	Wnt9b	36	79	-1.26215	0.000397981	0.00443856	Down
ENSMUSG00000115074	Ndor1	9	32	-1.94599	0.00040416	0.00450333	Down
ENSMUSG00000032852	Rspo4	40	85	-1.21612	0.000404628	0.00450333	Down
ENSMUSG00000071657	Bscl2	1532	2345	-0.745462	0.000404657	0.00450333	NS
ENSMUSG00000072941	Sod3	229	375	-0.842519	0.000412155	0.00458349	NS
ENSMUSG00000070469	Adamtsl3	2	18	-3.21948	0.00041343	0.00458784	Down
ENSMUSG00000019865	Nmbr	2	18	-3.21948	0.00041343	0.00458784	Down
ENSMUSG00000000706	Btn1a1	2	18	-3.21948	0.00041343	0.00458784	Down
ENSMUSG00000044042	Fmn1	667	1038	-0.769271	0.000414006	0.00459095	NS
ENSMUSG00000063687	Pcdhb5	10	34	-1.8832	0.00041851	0.00463658	Down
ENSMUSG00000009734	Pou6f2	47	13	1.71363	0.000418716	0.00463658	Up
ENSMUSG00000020716	Nf1	2720	4134	-0.735244	0.000419187	0.00463848	NS
ENSMUSG00000020935	Dcakd	15592	8597	0.727553	0.000419657	0.00464039	NS
ENSMUSG00000035403	Crb2	52	104	-1.12937	0.00042044	0.00464575	Down
ENSMUSG00000032315	Cyp1a1	555	288	0.814821	0.000420747	0.00464584	NS
ENSMUSG00000044162	Tnip3	4	23	-2.61599	0.000421961	0.00465264	Down
ENSMUSG00000035835	Plppr3	4	23	-2.61599	0.000421961	0.00465264	Down
ENSMUSG00000110404	Rnf223	74	26	1.37361	0.0004225	0.00465309	Up
ENSMUSG00000026826	Nr4a2	212	349	-0.850107	0.0004226	0.00465309	NS
ENSMUSG00000057506	Bloc1s2	1349	727	0.760426	0.000423149	0.00465584	NS
ENSMUSG00000079415	Cntf	105	43	1.15444	0.000424834	0.00467107	Up
ENSMUSG00000025389	Mip	14	41	-1.67232	0.000425204	0.00467184	Down
ENSMUSG00000026360	Rgs2	978	1505	-0.753119	0.000425713	0.00467413	NS
ENSMUSG00000029338	Antxr2	3262	4948	-0.732406	0.000427226	0.00468744	NS
ENSMUSG00000029385	Ccng2	1538	2349	-0.742282	0.000427807	0.00468886	NS
ENSMUSG00000040260	Daam2	403	639	-0.796178	0.000427958	0.00468886	NS
ENSMUSG00000029570	Lfng	306	492	-0.8162	0.000429216	0.00469933	NS
ENSMUSG00000021692	Dimt1	1364	735	0.760592	0.000430375	0.00470456	NS
ENSMUSG00000026544	Dusp23	23	58	-1.46055	0.000430601	0.00470456	Down
ENSMUSG00000068205	Macrod2	62	21	1.4254	0.000430601	0.00470456	Up
ENSMUSG00000028795	Ccdc28b	369	186	0.856564	0.000432808	0.00472535	NS
ENSMUSG00000035041	Creb3l3	348	555	-0.804509	0.000433294	0.00472734	NS
ENSMUSG00000045348	Nyap1	1015	542	0.773643	0.000434088	0.00473268	NS
ENSMUSG00000022610	Mapk12	62	120	-1.08243	0.000435749	0.00474747	Down
ENSMUSG00000112023	Lilr4b	29	66	-1.31387	0.000442871	0.00482169	Down
ENSMUSG00000032440	Tgfbr2	12445	18760	-0.723427	0.000445525	0.00484509	NS
ENSMUSG00000039713	Plekhg5	322	515	-0.8086	0.000445644	0.00484509	NS
ENSMUSG00000003809	Gcdh	1788	972	0.747907	0.000451886	0.00490952	NS
ENSMUSG00000021944	Gata4	266	430	-0.823942	0.000453255	0.00492097	NS
ENSMUSG00000066366	Serpina1a	27	64	-1.37217	0.000464327	0.00503765	Down
ENSMUSG00000029254	Stap1	21	54	-1.48814	0.000467602	0.00506966	Down
ENSMUSG00000074283	Zfp109	95	170	-0.969904	0.00046815	0.00507205	NS
ENSMUSG00000001700	Gramd3	1434	2184	-0.738215	0.0004711	0.00509809	NS
ENSMUSG00000037638	Zbtb42	461	723	-0.780398	0.000471208	0.00509809	NS
ENSMUSG00000040405	Havcr1	148	251	-0.892842	0.000476165	0.00514814	NS
ENSMUSG00000079363	Gbp4	334	532	-0.802677	0.000482463	0.00521261	NS
ENSMUSG00000042485	Mustn1	1305	1988	-0.73855	0.000484818	0.00523442	NS
ENSMUSG00000038305	Spats2l	343	544	-0.796505	0.000486214	0.00524356	NS
ENSMUSG00000001655	Hoxc13	131	57	1.06761	0.000486339	0.00524356	Up
ENSMUSG00000094796	BC147527	5	25	-2.42291	0.000488104	0.00524804	Down
ENSMUSG00000070708	Gtsf1l	5	25	-2.42291	0.000488104	0.00524804	Down
ENSMUSG00000029248	Thegl	5	25	-2.42291	0.000488104	0.00524804	Down
ENSMUSG00000023391	Dlx2	27	5	2.27456	0.000488104	0.00524804	Up
ENSMUSG00000031388	Naa10	1228	664	0.75561	0.000490422	0.00526933	NS
ENSMUSG00000019737	Syne4	99	40	1.17369	0.000492138	0.00528411	Up
ENSMUSG00000001802	Lrp3	119	206	-0.922274	0.000493683	0.00529573	NS
ENSMUSG00000029571	Tmem106b	11269	16923	-0.717959	0.000493901	0.00529573	NS
ENSMUSG00000079523	Tmsb10	6278	3474	0.722348	0.000501464	0.00537313	NS
ENSMUSG00000032816	Igdcc4	272	436	-0.811763	0.000509627	0.00545346	NS
ENSMUSG00000040747	Cd53	254	409	-0.818291	0.000509663	0.00545346	NS
ENSMUSG00000074622	Mafb	47	96	-1.1595	0.000510379	0.00545737	Down
ENSMUSG00000028108	Ecm1	947	1447	-0.742888	0.000518094	0.00553607	NS
ENSMUSG00000032726	Bmp8a	1282	1948	-0.734879	0.000520788	0.00556103	NS
ENSMUSG00000030306	Tmtc1	1623	2458	-0.730116	0.000521931	0.00556941	NS
ENSMUSG00000053317	Sec61b	3908	2159	0.724696	0.000523042	0.00557744	NS
ENSMUSG00000027612	Mmp24	18	48	-1.53952	0.00052461	0.00559033	Down
ENSMUSG00000022768	Ccdc116	110	46	1.12443	0.00052592	0.00560046	Up
ENSMUSG00000041577	Prelp	1328	721	0.749747	0.000526418	0.00560192	NS
ENSMUSG00000004268	Emg1	3244	1790	0.726436	0.000530544	0.00564197	NS
ENSMUSG00000012126	Ubxn11	61	117	-1.06935	0.000533553	0.0056701	Down
ENSMUSG00000005131	4930550C14Rik	24	59	-1.4241	0.000535418	0.00568321	Down
ENSMUSG00000070394	Tmem256	1015	547	0.760398	0.000535654	0.00568321	NS
ENSMUSG00000042607	Asb4	722	1109	-0.750423	0.000535883	0.00568321	NS
ENSMUSG00000038065	Mturn	168	279	-0.862639	0.00053625	0.00568322	NS
ENSMUSG00000005672	Kit	12378	18525	-0.713029	0.000537277	0.00569023	NS
ENSMUSG00000032053	Pou2af1	29	6	2.11976	0.000538084	0.0056949	Up
ENSMUSG00000028803	Nipal3	996	1518	-0.739218	0.000538646	0.00569698	NS
ENSMUSG00000070576	Mn1	2383	1311	0.730719	0.000541005	0.00571804	NS
ENSMUSG00000028980	H6pd	5249	7870	-0.715647	0.000542936	0.00573455	NS
ENSMUSG00000023908	Pkmyt1	1043	563	0.758068	0.000547039	0.00577397	NS
ENSMUSG00000056185	Snx32	71	131	-1.01368	0.000553123	0.00583423	Down
ENSMUSG00000040127	Sdr9c7	273	436	-0.806471	0.000554559	0.00584541	NS
ENSMUSG00000029449	Rhof	243	392	-0.820901	0.000555471	0.00585106	NS
ENSMUSG00000000197	Nalcn	3	20	-2.81537	0.000556462	0.00585754	Down
ENSMUSG00000056895	Hist3h2ba	48	14	1.63795	0.000560744	0.00589861	Up
ENSMUSG00000067158	Col4a4	201	329	-0.841817	0.000564618	0.00593535	NS
ENSMUSG00000050866	Clrn3	216	104	0.922326	0.000565615	0.00594182	NS
ENSMUSG00000046020	Pofut1	1506	2275	-0.726435	0.000570292	0.00598691	NS
ENSMUSG00000071089	Trim75	7	29	-2.1612	0.00057344	0.0060159	Down
ENSMUSG00000050147	F2rl3	397	622	-0.778917	0.000577012	0.0060493	NS
ENSMUSG00000075225	Ccdc162	402	629	-0.777009	0.000580745	0.00608433	NS
ENSMUSG00000037661	Gpr160	162	269	-0.862429	0.00058422	0.00611662	NS
ENSMUSG00000020211	Sf3a2	2093	1153	0.728781	0.000587044	0.00614205	NS
ENSMUSG00000032040	Dcps	2235	1233	0.726707	0.000593312	0.00620346	NS
ENSMUSG00000030689	Ino80e	2792	1545	0.722308	0.00059448	0.0062115	NS
ENSMUSG00000020620	Abca8b	9	31	-1.90035	0.00059626	0.00622174	Down
ENSMUSG00000048636	A730049H05Rik	9	31	-1.90035	0.00059626	0.00622174	Down
ENSMUSG00000026043	Col3a1	20568	30630	-0.70588	0.000600121	0.00625783	NS
ENSMUSG00000039304	Tnfsf10	143	240	-0.877758	0.000601095	0.00626378	NS
ENSMUSG00000046610	Oacyl	13	38	-1.66892	0.000602715	0.00627646	Down
ENSMUSG00000031489	Adrb3	10	33	-1.84028	0.000608709	0.00633041	Down
ENSMUSG00000025422	Agap2	10	33	-1.84028	0.000608709	0.00633041	Down
ENSMUSG00000041805	Pramel1	151	253	-0.875361	0.000610097	0.0063385	NS
ENSMUSG00000001622	Csn3	39	10	1.81985	0.000610301	0.0063385	Up
ENSMUSG00000021903	Galnt15	499	261	0.803369	0.000610753	0.00633896	NS
ENSMUSG00000052496	Pkdrej	37	9	1.89427	0.000612799	0.00635595	Up
ENSMUSG00000041845	Rhod	799	1218	-0.739492	0.000616156	0.00638651	NS
ENSMUSG00000069892	9930111J21Rik2	323	509	-0.787226	0.000625778	0.00648193	NS
ENSMUSG00000028017	Egf	108	46	1.09799	0.000626988	0.00649014	Up
ENSMUSG00000060678	Hist1h4c	6584	3677	0.709077	0.000629721	0.00651409	NS
ENSMUSG00000074657	Kif5a	392	202	0.824788	0.000632499	0.00653848	NS
ENSMUSG00000038510	Rpf2	1306	714	0.739722	0.000635505	0.00656098	NS
ENSMUSG00000042734	Ttc9	406	210	0.819395	0.000635519	0.00656098	NS
ENSMUSG00000056749	Nfil3	1168	1763	-0.725268	0.000639156	0.00659258	NS
ENSMUSG00000029875	Ccdc184	595	316	0.781397	0.000639504	0.00659258	NS
ENSMUSG00000021391	Cenpp	381	196	0.827214	0.000639851	0.00659258	NS
ENSMUSG00000029074	Ttll10	20	51	-1.47581	0.000645307	0.00664	Down
ENSMUSG00000059852	Kcng2	20	51	-1.47581	0.000645307	0.00664	Down
ENSMUSG00000004837	Grap	616	943	-0.745544	0.0006621	0.0068083	NS
ENSMUSG00000069920	B3gnt9	151	252	-0.86965	0.000662651	0.0068089	NS
ENSMUSG00000029313	Aff1	2312	3456	-0.71127	0.000663034	0.0068089	NS
ENSMUSG00000070953	Rabepk	822	444	0.757081	0.000664226	0.00681664	NS
ENSMUSG00000039997	Ifi203	119	203	-0.901122	0.000665436	0.00682455	NS
ENSMUSG00000030649	Anapc15	2230	1236	0.71997	0.000666346	0.00682939	NS
ENSMUSG00000042155	Klhl23	116	198	-0.90196	0.000669174	0.00685386	NS
ENSMUSG00000030283	St8sia1	4	22	-2.55219	0.000672116	0.00686522	Down
ENSMUSG00000058952	Cfi	4	22	-2.55219	0.000672116	0.00686522	Down
ENSMUSG00000089727	Klra8	4	22	-2.55219	0.000672116	0.00686522	Down
ENSMUSG00000026621	Marc1	53	103	-1.08804	0.000672277	0.00686522	Down
ENSMUSG00000029246	Ppat	4726	2641	0.70817	0.000672489	0.00686522	NS
ENSMUSG00000047751	Utf1	1694	935	0.725983	0.000674234	0.00687851	NS
ENSMUSG00000102418	Sh2d1b1	38	80	-1.20254	0.000674933	0.00688113	Down
ENSMUSG00000024426	Atat1	646	345	0.773391	0.000677621	0.00690099	NS
ENSMUSG00000033644	Piwil2	413	641	-0.765334	0.000677768	0.00690099	NS
ENSMUSG00000031068	Glrx3	9321	5229	0.702597	0.0006794	0.00691308	NS
ENSMUSG00000045932	Ifit2	1009	1523	-0.725256	0.000681673	0.00693168	NS
ENSMUSG00000020205	Phlda1	691	1053	-0.738978	0.000691661	0.00702784	NS
ENSMUSG00000021025	Nfkbia	937	1417	-0.727979	0.000692033	0.00702784	NS
ENSMUSG00000042644	Itpr3	2823	4206	-0.706534	0.00069274	0.00703043	NS
ENSMUSG00000052921	Arhgef15	500	769	-0.752242	0.000694713	0.00704586	NS
ENSMUSG00000059588	Calcrl	6354	9428	-0.700615	0.000696222	0.00705322	NS
ENSMUSG00000063954	Hist2h2aa2	14916	22092	-0.697998	0.000696346	0.00705322	NS
ENSMUSG00000021732	Fgf10	2	17	-3.13757	0.000700954	0.00709067	Down
ENSMUSG00000031497	Tnfsf13b	2	17	-3.13757	0.000700954	0.00709067	Down
ENSMUSG00000073856	Iqck	204	98	0.925544	0.00070206	0.00709723	NS
ENSMUSG00000004044	Cavin1	4939	7332	-0.701313	0.000703545	0.00710735	NS
ENSMUSG00000003190	Bcl2l12	632	338	0.771351	0.00070443	0.00710735	NS
ENSMUSG00000068417	Pnp2	371	578	-0.77078	0.00070443	0.00710735	NS
ENSMUSG00000038007	Acer2	1469	2201	-0.714614	0.000706256	0.00712115	NS
ENSMUSG00000074643	Cpne1	4059	6028	-0.701877	0.000712116	0.00717409	NS
ENSMUSG00000048677	Tpcn2	699	1062	-0.734652	0.000712429	0.00717409	NS
ENSMUSG00000015653	Steap2	607	927	-0.742088	0.000713541	0.00718064	NS
ENSMUSG00000096039	D830030K20Rik	29	64	-1.26956	0.000715667	0.00719273	Down
ENSMUSG00000090291	Lrrc10b	29	64	-1.26956	0.000715667	0.00719273	Down
ENSMUSG00000060261	Gtf2i	2226	3318	-0.707167	0.000718001	0.00721152	NS
ENSMUSG00000004113	Cacna1b	797	1206	-0.728824	0.000729829	0.0073256	NS
ENSMUSG00000068686	Cd59b	157	72	0.992168	0.000732914	0.00735182	NS
ENSMUSG00000090942	F830016B08Rik	47	94	-1.12916	0.000734829	0.00736628	Down
ENSMUSG00000035443	Thyn1	1851	1027	0.718463	0.000735501	0.00736827	NS
ENSMUSG00000014294	Ndufa2	981	536	0.740551	0.0007362	0.00737053	NS
ENSMUSG00000034177	Rnf43	142	236	-0.863638	0.000737079	0.00737055	NS
ENSMUSG00000064039	Ccr1l1	4213	2361	0.704082	0.00073715	0.00737055	NS
ENSMUSG00000051235	Gen1	1451	801	0.725749	0.000745391	0.00744816	NS
ENSMUSG00000022221	Ripk3	298	468	-0.782271	0.000749872	0.00748813	NS
ENSMUSG00000020009	Ifngr1	1409	2107	-0.711806	0.000751616	0.00750045	NS
ENSMUSG00000051669	AU021092	192	311	-0.82672	0.00075207	0.00750045	NS
ENSMUSG00000041607	Mbp	700	1061	-0.731231	0.000754349	0.00751836	NS
ENSMUSG00000027375	Mal	361	560	-0.764553	0.000755915	0.00752915	NS
ENSMUSG00000021423	Ly86	27	62	-1.32646	0.000756638	0.00753152	Down
ENSMUSG00000047649	Cd3eap	692	373	0.760068	0.000757609	0.00753637	NS
ENSMUSG00000031314	Taf1	7637	11287	-0.694915	0.000759044	0.00754581	NS
ENSMUSG00000023009	Nckap5l	3844	2156	0.702881	0.000766532	0.00761539	NS
ENSMUSG00000026980	Ly75	749	1133	-0.72835	0.000769237	0.00763739	NS
ENSMUSG00000030706	Mrpl48	1427	789	0.723462	0.0007723	0.00766292	NS
ENSMUSG00000028496	Mllt3	1253	1874	-0.712016	0.000780931	0.00774361	NS
ENSMUSG00000050953	Gja1	42973	63301	-0.690136	0.000781657	0.00774588	NS
ENSMUSG00000006586	Runx1t1	120	203	-0.889063	0.000782358	0.00774788	NS
ENSMUSG00000022676	Snai2	176	287	-0.836344	0.000784908	0.00776819	NS
ENSMUSG00000008958	Vps72	1671	928	0.717103	0.000787395	0.00778785	NS
ENSMUSG00000067049	Unc93a	796	432	0.750236	0.000788462	0.00779345	NS
ENSMUSG00000031327	Chic1	251	397	-0.792474	0.000792814	0.00783149	NS
ENSMUSG00000040265	Dnm3	163	76	0.968354	0.000793912	0.00783737	NS
ENSMUSG00000032374	Plod2	6702	9890	-0.692708	0.000795977	0.00785276	NS
ENSMUSG00000042985	Upk3b	35	74	-1.20846	0.000799628	0.00788379	Down
ENSMUSG00000030683	Sez6l2	552	295	0.772372	0.000801165	0.00789394	NS
ENSMUSG00000057969	Sema3b	1648	2453	-0.705127	0.000802569	0.00790276	NS
ENSMUSG00000021214	Akr1c18	794	1197	-0.723458	0.000806295	0.00793385	NS
ENSMUSG00000038489	Polr2l	1001	549	0.735099	0.000806746	0.00793385	NS
ENSMUSG00000053368	Rxfp2	21	52	-1.43382	0.000811266	0.00797327	Down
ENSMUSG00000054675	Tmem119	1115	1668	-0.71235	0.000813207	0.00798729	NS
ENSMUSG00000044811	Cd300c2	6	26	-2.22234	0.000819566	0.00803453	Down
ENSMUSG00000020396	Nefh	6	26	-2.22234	0.000819566	0.00803453	Down
ENSMUSG00000074210	E130208F15Rik	28	6	2.06936	0.000819566	0.00803453	Up
ENSMUSG00000016552	Foxred2	371	574	-0.760763	0.000822883	0.00806198	NS
ENSMUSG00000005951	Shpk	605	325	0.764938	0.000823797	0.00806585	NS
ENSMUSG00000024766	Lipo3	945	1417	-0.715715	0.000827399	0.00809436	NS
ENSMUSG00000020241	Col6a2	183	296	-0.824645	0.00082775	0.00809436	NS
ENSMUSG00000018446	C1qbp	6618	3737	0.693157	0.000829513	0.00810651	NS
ENSMUSG00000020922	Lsm12	7540	4262	0.691679	0.000838297	0.00818721	NS
ENSMUSG00000074862	BC025920	64	23	1.34058	0.000847044	0.00826744	Up
ENSMUSG00000041827	Oasl1	114	194	-0.897597	0.00084939	0.00828514	NS
ENSMUSG00000053675	Tgm5	20	50	-1.44731	0.000854382	0.00832862	Down
ENSMUSG00000078627	March10	71	26	1.31402	0.000855913	0.00833832	Up
ENSMUSG00000026938	Fcna	8	28	-1.92145	0.000857787	0.00834612	Down
ENSMUSG00000022821	Hgd	8	28	-1.92145	0.000857787	0.00834612	Down
ENSMUSG00000056501	Cebpb	4815	7092	-0.689982	0.00085884	0.00835115	NS
ENSMUSG00000067367	Lyar	1094	603	0.72793	0.000861902	0.00837569	NS
ENSMUSG00000024998	Plce1	175	284	-0.829405	0.000867751	0.00842511	NS
ENSMUSG00000000278	Scpep1	11861	17420	-0.685853	0.000868071	0.00842511	NS
ENSMUSG00000009927	Rps25	24161	13720	0.685055	0.000872957	0.00846394	NS
ENSMUSG00000048534	Jaml	249	392	-0.78573	0.00087316	0.00846394	NS
ENSMUSG00000029049	Morn1	153	71	0.97511	0.000874149	0.00846825	NS
ENSMUSG00000060081	Hist1h2aa	36	9	1.85489	0.000878105	0.00850128	Up
ENSMUSG00000056300	Zfp981	76	136	-0.969662	0.000880056	0.00851486	NS
ENSMUSG00000019303	Psmc3ip	101	43	1.09847	0.000880602	0.00851486	Up
ENSMUSG00000030417	Pdcd5	999	550	0.729589	0.00088279	0.00853071	NS
ENSMUSG00000063605	Ccdc102a	130	217	-0.869867	0.000885895	0.0085554	NS
ENSMUSG00000038871	Bpgm	2830	1592	0.69858	0.000887821	0.00856869	NS
ENSMUSG00000034224	Slc38a8	320	496	-0.763366	0.000896067	0.00864291	NS
ENSMUSG00000054582	Pabpc1l	61	22	1.33525	0.000896798	0.0086446	Up
ENSMUSG00000032344	Cgas	60	112	-1.0302	0.000897488	0.0086459	Down
ENSMUSG00000036469	March1	19	48	-1.46207	0.000899245	0.00865746	Down
ENSMUSG00000027173	Depdc7	199	97	0.904546	0.000901386	0.00867271	NS
ENSMUSG00000030160	Tmem52b	40	82	-1.16436	0.000902423	0.00867637	Down
ENSMUSG00000058966	Fam57b	185	298	-0.818686	0.000902882	0.00867637	NS
ENSMUSG00000090486	BC035947	29	63	-1.24688	0.000907958	0.00871613	Down
ENSMUSG00000079598	Clec2l	157	73	0.972301	0.000908141	0.00871613	NS
ENSMUSG00000021286	Zfyve21	2607	3842	-0.690779	0.000922312	0.00884669	NS
ENSMUSG00000020097	Sgpl1	7251	10634	-0.683763	0.000923922	0.00885667	NS
ENSMUSG00000060636	Rpl35a	4076	2306	0.690393	0.000937025	0.00897675	NS
ENSMUSG00000036875	Dna2	7759	4408	0.684392	0.000946905	0.00906581	NS
ENSMUSG00000054364	Rhob	18454	26991	-0.679881	0.000948128	0.00907194	NS
ENSMUSG00000015094	Npdc1	1155	1715	-0.701593	0.000961545	0.00919466	NS
ENSMUSG00000055760	Gemin6	883	486	0.729977	0.000969347	0.00926177	NS
ENSMUSG00000021365	Nedd9	2574	3786	-0.687974	0.000969754	0.00926177	NS
ENSMUSG00000042541	Sem1	3140	1776	0.690756	0.000985576	0.00940711	NS
ENSMUSG00000041559	Fmod	102	174	-0.901	0.000987992	0.00942439	NS
ENSMUSG00000073409	H2-Q6	1554	2295	-0.693801	0.000989998	0.00943773	NS
ENSMUSG00000025232	Hexa	12439	18169	-0.677943	0.000992815	0.0094588	NS
ENSMUSG00000049916	2610318N02Rik	171	82	0.927965	0.00099602	0.00948352	NS
ENSMUSG00000035234	Abraxas1	1905	1071	0.699431	0.000997874	0.00949536	NS
ENSMUSG00000023755	Rhebl1	162	262	-0.824406	0.00100852	0.00959083	NS
ENSMUSG00000030579	Tyrobp	281	437	-0.768126	0.00101106	0.00960906	NS
ENSMUSG00000036639	Nudt1	662	361	0.743301	0.00101333	0.00962479	NS
ENSMUSG00000025064	Col17a1	73	130	-0.962626	0.00101675	0.00965139	NS
ENSMUSG00000027967	Neurog2	161	76	0.950557	0.00102046	0.00968066	NS
ENSMUSG00000022602	Arc	26	60	-1.33342	0.00102398	0.00970812	Down
ENSMUSG00000029468	P2rx7	78	138	-0.953294	0.00104485	0.00989823	NS
ENSMUSG00000048007	Timm8a1	1463	819	0.705573	0.0010453	0.00989823	NS
ENSMUSG00000035885	Cox8a	12921	7385	0.675699	0.00105447	0.00997902	NS
ENSMUSG00000028651	Ppie	1385	775	0.706192	0.00105741	0.0100008	NS
ENSMUSG00000064373	Selenop	21865	31827	-0.672964	0.00106306	0.010048	NS
ENSMUSG00000022432	Smc1b	55	19	1.39648	0.00106592	0.0100689	Up
ENSMUSG00000067916	Zfp991	547	296	0.754367	0.00106763	0.0100699	NS
ENSMUSG00000079677	Fdx1l	72	128	-0.960143	0.00106843	0.0100699	NS
ENSMUSG00000007021	Syngr3	4	21	-2.48545	0.00106861	0.0100699	Down
ENSMUSG00000094152	Slc6a16	4	21	-2.48545	0.00106861	0.0100699	Down
ENSMUSG00000032322	Pstpip1	2728	1546	0.687921	0.00107178	0.0100937	NS
ENSMUSG00000021583	Erap1	1777	2611	-0.686458	0.00107931	0.0101585	NS
ENSMUSG00000048572	Tmem252	167	269	-0.818609	0.00109188	0.0102706	NS
ENSMUSG00000049493	Pls1	483	730	-0.727059	0.00109975	0.0103383	NS
ENSMUSG00000027351	Spred1	1740	2555	-0.685535	0.00110222	0.0103553	NS
ENSMUSG00000039114	Nrn1	59	109	-1.01527	0.00110766	0.0104001	Down
ENSMUSG00000038172	Ttc39b	906	1343	-0.699136	0.00112156	0.0105242	NS
ENSMUSG00000006335	Tfpt	692	380	0.733252	0.00112366	0.0105376	NS
ENSMUSG00000051977	Prdm9	325	170	0.803133	0.0011282	0.0105738	NS
ENSMUSG00000033287	Kctd17	12986	7444	0.671459	0.00113273	0.0106099	NS
ENSMUSG00000045777	Ifitm10	261	133	0.840712	0.00113566	0.0106309	NS
ENSMUSG00000026029	Casp8	829	1231	-0.701639	0.00114054	0.0106702	NS
ENSMUSG00000025207	Sema4g	1229	688	0.705568	0.00114424	0.0106984	NS
ENSMUSG00000032077	Bud13	1419	797	0.7008	0.0011472	0.0107196	NS
ENSMUSG00000031906	Smpd3	36	74	-1.16796	0.00115065	0.0107453	Down
ENSMUSG00000079722	Ttll2	217	342	-0.787276	0.00115468	0.0107766	NS
ENSMUSG00000029471	Camkk2	555	833	-0.717036	0.00115686	0.0107904	NS
ENSMUSG00000046470	Sox18	337	516	-0.745736	0.00116861	0.0108934	NS
ENSMUSG00000038644	Pold1	5511	3153	0.674229	0.0011709	0.0109083	NS
ENSMUSG00000040613	Apobec1	294	452	-0.751586	0.00117699	0.0109585	NS
ENSMUSG00000026188	Tmem169	5	23	-2.30321	0.00117769	0.0109585	Down
ENSMUSG00000025938	Slco5a1	9495	13778	-0.668459	0.00118077	0.0109769	NS
ENSMUSG00000073987	Ggh	624	932	-0.710006	0.00118132	0.0109769	NS
ENSMUSG00000054409	Tmem74	42	83	-1.11165	0.00118179	0.0109769	Down
ENSMUSG00000041801	Phlda3	1054	1554	-0.691383	0.00118303	0.0109818	NS
ENSMUSG00000032122	Slc37a2	273	422	-0.759399	0.0011863	0.011004	NS
ENSMUSG00000043298	Smco3	2	16	-3.05074	0.00118753	0.011004	Down
ENSMUSG00000074678	Defb25	18	2	2.96542	0.00118753	0.011004	Up
ENSMUSG00000033192	Lpcat2	185	294	-0.799197	0.00119235	0.011042	NS
ENSMUSG00000043822	Adamtsl5	914	1352	-0.69609	0.0011936	0.0110435	NS
ENSMUSG00000040710	St8sia4	666	992	-0.706048	0.00119459	0.0110435	NS
ENSMUSG00000052920	Prkg1	280	432	-0.75667	0.00119464	0.0110435	NS
ENSMUSG00000041696	Rasl12	91	157	-0.917192	0.00120716	0.011146	NS
ENSMUSG00000022203	Efs	3546	2025	0.676899	0.00120777	0.011146	NS
ENSMUSG00000027204	Fbn1	11001	15944	-0.666712	0.00120787	0.011146	NS
ENSMUSG00000021904	Sema3g	3243	4719	-0.67247	0.00121373	0.0111933	NS
ENSMUSG00000046748	Tmem45a2	37	10	1.74416	0.00122165	0.0112531	Up
ENSMUSG00000093938	Evi2b	12	35	-1.66494	0.00122165	0.0112531	Down
ENSMUSG00000024044	Epb41l3	974	1436	-0.691328	0.0012252	0.0112725	NS
ENSMUSG00000003452	Bicd1	121	200	-0.855636	0.0012252	0.0112725	NS
ENSMUSG00000047821	Trim16	1234	1812	-0.685523	0.00122604	0.0112735	NS
ENSMUSG00000054069	6030452D12Rik	72	127	-0.948838	0.00122761	0.0112812	NS
ENSMUSG00000006574	Slc4a1	4204	2406	0.67376	0.00123116	0.0113071	NS
ENSMUSG00000003559	As3mt	4538	2599	0.672735	0.00123602	0.0113452	NS
ENSMUSG00000030329	Pianp	569	850	-0.710245	0.0012398	0.0113731	NS
ENSMUSG00000044322	Dsc1	6	25	-2.16602	0.00124544	0.0114114	Down
ENSMUSG00000020295	Hbq1a	27	6	2.01714	0.00124544	0.0114114	Up
ENSMUSG00000052852	Reep1	578	863	-0.709504	0.00124813	0.0114231	NS
ENSMUSG00000050732	Vamp8	6214	3567	0.669453	0.00124866	0.0114231	NS
ENSMUSG00000020182	Ddc	85	148	-0.930348	0.00124892	0.0114231	NS
ENSMUSG00000060739	Nsa2	5763	3307	0.669938	0.00125036	0.0114296	NS
ENSMUSG00000030098	Grip2	11	33	-1.70447	0.00125538	0.011462	Down
ENSMUSG00000025058	5430427O19Rik	11	33	-1.70447	0.00125538	0.011462	Down
ENSMUSG00000005233	Spc25	2141	1218	0.682378	0.00126438	0.0115374	NS
ENSMUSG00000022708	Zbtb20	5220	7564	-0.666426	0.00127236	0.0116034	NS
ENSMUSG00000034387	Ssu2	33	8	1.8974	0.00127928	0.0116536	Up
ENSMUSG00000044288	Cnr1	8	27	-1.86921	0.00128011	0.0116536	Down
ENSMUSG00000102037	Bcl2a1a	8	27	-1.86921	0.00128011	0.0116536	Down
ENSMUSG00000040429	Mterf1a	311	163	0.800253	0.00128086	0.0116536	NS
ENSMUSG00000044562	Rasip1	1147	1683	-0.684448	0.00128224	0.0116557	NS
ENSMUSG00000031639	Tlr3	598	891	-0.706498	0.00128259	0.0116557	NS
ENSMUSG00000020180	Snrpd3	2238	1275	0.680322	0.0012884	0.0117017	NS
ENSMUSG00000050961	AY358078	31	7	1.99719	0.00128926	0.0117026	Up
ENSMUSG00000038379	Ttk	1397	789	0.692812	0.00129082	0.0117099	NS
ENSMUSG00000050222	Il17d	270	417	-0.758142	0.00129991	0.0117856	NS
ENSMUSG00000025001	Hells	4741	2722	0.669161	0.00130236	0.0118009	NS
ENSMUSG00000046207	Pik3r6	103	173	-0.878633	0.00131276	0.0118882	NS
ENSMUSG00000078945	Naip2	191	301	-0.787116	0.0013262	0.0120029	NS
ENSMUSG00000028251	Tstd3	596	327	0.734472	0.00133625	0.0120868	NS
ENSMUSG00000050555	Hyls1	548	300	0.737644	0.0013429	0.01214	NS
ENSMUSG00000049047	Armcx3	598	889	-0.703256	0.00134777	0.0121769	NS
ENSMUSG00000068129	Cst7	165	263	-0.803449	0.00134879	0.0121791	NS
ENSMUSG00000020651	Slc26a4	388	585	-0.723528	0.0013712	0.0123742	NS
ENSMUSG00000058773	Hist1h1b	8878	5125	0.661331	0.00137893	0.0124327	NS
ENSMUSG00000022701	Ccdc191	330	174	0.791621	0.00137948	0.0124327	NS
ENSMUSG00000062101	Zfp119b	174	277	-0.801677	0.00138013	0.0124327	NS
ENSMUSG00000070407	Hs3st3b1	1046	588	0.699542	0.00138088	0.0124327	NS
ENSMUSG00000054008	Ndst1	4058	5866	-0.662931	0.00138344	0.0124486	NS
ENSMUSG00000053965	Pde5a	818	1204	-0.688915	0.00138607	0.0124614	NS
ENSMUSG00000000568	Hnrnpd	8410	4855	0.661282	0.00138647	0.0124614	NS
ENSMUSG00000061477	Rps7	36568	21173	0.657013	0.00139075	0.0124926	NS
ENSMUSG00000016494	Cd34	2951	4272	-0.665024	0.00139362	0.0125112	NS
ENSMUSG00000032377	Plscr4	25	57	-1.31587	0.00139668	0.0125269	Down
ENSMUSG00000024388	Myo7b	130	213	-0.84304	0.00139697	0.0125269	NS
ENSMUSG00000020638	Cmpk2	981	1438	-0.683006	0.00139945	0.0125418	NS
ENSMUSG00000002985	Apoe	463	693	-0.713024	0.00140169	0.0125539	NS
ENSMUSG00000014195	Dnajc7	4892	2818	0.66439	0.00140241	0.0125539	NS
ENSMUSG00000044894	Uqcrq	4848	2793	0.664212	0.00140846	0.0126008	NS
ENSMUSG00000030678	Maz	5401	3114	0.663097	0.00141259	0.0126305	NS
ENSMUSG00000087303	Lipo2	16	41	-1.48135	0.00141482	0.0126431	Down
ENSMUSG00000030120	Mlf2	8429	4871	0.659791	0.0014209	0.0126902	NS
ENSMUSG00000090841	Myl6	13166	7619	0.657795	0.00142321	0.0127036	NS
ENSMUSG00000044034	Npb	45	87	-1.08022	0.00142613	0.0127223	Down
ENSMUSG00000026932	Nacc2	363	548	-0.725341	0.00143015	0.0127509	NS
ENSMUSG00000032239	Rp9	1379	782	0.686959	0.00143353	0.0127737	NS
ENSMUSG00000020919	Stat5b	1011	1479	-0.680109	0.00144812	0.0128963	NS
ENSMUSG00000025127	Gcgr	1455	2116	-0.671612	0.00146002	0.0129949	NS
ENSMUSG00000018537	Pcgf2	409	220	0.762936	0.00146413	0.0130239	NS
ENSMUSG00000037225	Fgf2	3268	4718	-0.661086	0.00146559	0.0130295	NS
ENSMUSG00000036411	9530077C05Rik	149	71	0.936924	0.00147147	0.0130743	NS
ENSMUSG00000052373	Mpp3	108	48	1.03675	0.00147307	0.0130811	Up
ENSMUSG00000052180	Serpinb6c	84	145	-0.917875	0.00148178	0.0131509	NS
ENSMUSG00000035896	Rnase1	20	3	2.55876	0.00148807	0.0131841	Up
ENSMUSG00000040533	Matn1	20	3	2.55876	0.00148807	0.0131841	Up
ENSMUSG00000055761	Nkain3	20	3	2.55876	0.00148807	0.0131841	Up
ENSMUSG00000057777	Mab21l2	20	48	-1.38856	0.0014896	0.0131902	Down
ENSMUSG00000074873	AI606181	15	39	-1.50174	0.00149235	0.013207	Down
ENSMUSG00000019505	Ubb	54266	31529	0.652027	0.00150135	0.0132776	NS
ENSMUSG00000018169	Mfng	276	422	-0.743639	0.00150214	0.0132776	NS
ENSMUSG00000019579	Mydgf	7360	4261	0.657159	0.00150288	0.0132776	NS
ENSMUSG00000078580	E430018J23Rik	128	209	-0.83805	0.0015042	0.0132816	NS
ENSMUSG00000021645	Smn1	2892	1664	0.666034	0.00151154	0.0133389	NS
ENSMUSG00000044748	Defb1	59	107	-0.98858	0.0015149	0.0133562	NS
ENSMUSG00000050272	Dscam	35	71	-1.14885	0.00151521	0.0133562	Down
ENSMUSG00000038173	Enpp6	38	76	-1.12865	0.00152506	0.0134324	Down
ENSMUSG00000031712	Il15	41	81	-1.11117	0.00152558	0.0134324	Down
ENSMUSG00000022889	Mrpl39	1120	634	0.689501	0.00152766	0.013443	NS
ENSMUSG00000026344	Lypd1	56	103	-1.00879	0.00154018	0.0135456	Down
ENSMUSG00000090626	Tex9	206	104	0.853982	0.00154894	0.0136149	NS
ENSMUSG00000035934	Pknox2	1130	1645	-0.673042	0.00155346	0.013647	NS
ENSMUSG00000096826	Ccl27b	27	60	-1.27924	0.00155718	0.0136719	Down
ENSMUSG00000031922	Cep57	2067	1186	0.670041	0.0015613	0.0137003	NS
ENSMUSG00000049580	Tsku	736	1081	-0.685832	0.00156682	0.0137411	NS
ENSMUSG00000054619	Mettl7a1	205	319	-0.768892	0.00156917	0.0137539	NS
ENSMUSG00000025856	Pdgfa	803	1177	-0.682894	0.00157835	0.0138266	NS
ENSMUSG00000079476	1700011M02Rik	541	298	0.728747	0.00158082	0.0138404	NS
ENSMUSG00000030787	Lyve1	380	571	-0.718637	0.0015878	0.0138937	NS
ENSMUSG00000027698	Nceh1	3062	4406	-0.656313	0.00160024	0.0139946	NS
ENSMUSG00000027907	S100a11	8173	11713	-0.650504	0.00160652	0.0140417	NS
ENSMUSG00000028247	Coq3	3666	2120	0.658773	0.0016147	0.0141053	NS
ENSMUSG00000032860	P2ry2	601	886	-0.691162	0.00162989	0.01423	NS
ENSMUSG00000037966	Ninj1	4237	2454	0.656542	0.00163125	0.0142339	NS
ENSMUSG00000007107	Atp1a4	123	57	0.9768	0.0016347	0.0142519	NS
ENSMUSG00000052656	Rnf103	2500	3599	-0.65698	0.00163515	0.0142519	NS
ENSMUSG00000057895	Zfp105	128	208	-0.831135	0.00164778	0.0143399	NS
ENSMUSG00000044816	D630023F18Rik	38	11	1.64654	0.001648	0.0143399	Up
ENSMUSG00000026163	Sphkap	38	11	1.64654	0.001648	0.0143399	Up
ENSMUSG00000043099	Hic1	6693	3889	0.651898	0.00165446	0.0143879	NS
ENSMUSG00000032625	Thsd7a	6768	9689	-0.648948	0.00166727	0.0144912	NS
ENSMUSG00000025793	Hgs	601	885	-0.689533	0.00167027	0.0145093	NS
ENSMUSG00000040616	Tmem51	137	221	-0.820613	0.0016841	0.0146056	NS
ENSMUSG00000054517	Trim65	138	221	-0.810131	0.0016841	0.0146056	NS
ENSMUSG00000027794	Sohlh2	327	174	0.778451	0.00168418	0.0146056	NS
ENSMUSG00000059003	Grin2a	48	16	1.44683	0.00169143	0.0146603	Up
ENSMUSG00000035107	Dcbld2	8860	12667	-0.647028	0.00169396	0.0146688	NS
ENSMUSG00000026473	Glul	10237	14631	-0.646569	0.00169519	0.0146688	NS
ENSMUSG00000009350	Mpo	4	20	-2.41547	0.00169524	0.0146688	Down
ENSMUSG00000038295	Atg9b	233	120	0.825331	0.00169782	0.014683	NS
ENSMUSG00000006958	Chrd	419	624	-0.705762	0.00170453	0.0147269	NS
ENSMUSG00000022048	Dpysl2	13084	18688	-0.645643	0.00170479	0.0147269	NS
ENSMUSG00000030492	Slc7a9	22	51	-1.33916	0.00170861	0.0147517	Down
ENSMUSG00000024924	Vldlr	23311	33258	-0.644027	0.00172444	0.0148801	NS
ENSMUSG00000026189	Pecr	290	153	0.790707	0.0017284	0.014906	NS
ENSMUSG00000058756	Thra	509	752	-0.694265	0.0017314	0.0149236	NS
ENSMUSG00000015365	Mov10l1	83	35	1.11178	0.00174156	0.0149946	Up
ENSMUSG00000068877	Selenbp2	83	35	1.11178	0.00174156	0.0149946	Up
ENSMUSG00000002983	Relb	326	491	-0.721963	0.00175247	0.0150801	NS
ENSMUSG00000024143	Rhoq	5476	7826	-0.64648	0.00176343	0.0151661	NS
ENSMUSG00000020553	Pctp	1533	880	0.66937	0.00176973	0.0152119	NS
ENSMUSG00000074220	Zfp382	258	393	-0.738205	0.00177342	0.0152351	NS
ENSMUSG00000042428	Mgat3	2747	3938	-0.650921	0.00177674	0.0152552	NS
ENSMUSG00000029136	Rbks	346	186	0.763749	0.0017798	0.0152731	NS
ENSMUSG00000024829	Mrpl21	1023	581	0.684744	0.00178084	0.0152736	NS
ENSMUSG00000104346	Pcdhga3	90	152	-0.886453	0.00179661	0.0153957	NS
ENSMUSG00000030560	Ctsc	706	1031	-0.677544	0.00179705	0.0153957	NS
ENSMUSG00000078249	Hmga1b	1856	1070	0.663187	0.00180747	0.0154764	NS
ENSMUSG00000028152	Tspan5	1704	2451	-0.655745	0.00180932	0.0154837	NS
ENSMUSG00000038260	Trpm4	503	742	-0.692058	0.00181404	0.0155155	NS
ENSMUSG00000022817	Itgb5	20198	28757	-0.641037	0.00181663	0.0155292	NS
ENSMUSG00000043932	Klri2	5	22	-2.23942	0.00182283	0.0155565	Down
ENSMUSG00000022868	Ahsg	5	22	-2.23942	0.00182283	0.0155565	Down
ENSMUSG00000048752	Prss50	24	5	2.10551	0.00182283	0.0155565	Up
ENSMUSG00000071178	Serpina1b	44	84	-1.06199	0.00182655	0.0155798	Down
ENSMUSG00000010911	Apip	643	360	0.705297	0.00183099	0.0156091	NS
ENSMUSG00000029130	Rnf32	66	26	1.20886	0.00183787	0.0156591	Up
ENSMUSG00000019558	Slc6a8	10924	15557	-0.641396	0.00184021	0.0156705	NS
ENSMUSG00000003282	Plag1	448	246	0.733222	0.00184447	0.0156924	NS
ENSMUSG00000038650	Rnh1	7536	10739	-0.64232	0.00184613	0.0156924	NS
ENSMUSG00000032034	Kcnj5	10	30	-1.7033	0.0018476	0.0156924	Down
ENSMUSG00000044103	Il1f9	10	30	-1.7033	0.0018476	0.0156924	Down
ENSMUSG00000031972	Acta1	41	80	-1.09327	0.00184883	0.0156924	Down
ENSMUSG00000049176	Frmpd4	41	80	-1.09327	0.00184883	0.0156924	Down
ENSMUSG00000022494	Shisa9	71	125	-0.9461	0.00185533	0.015739	NS
ENSMUSG00000056962	Jmjd6	3456	2010	0.650537	0.00186531	0.015815	NS
ENSMUSG00000039747	Orai2	178	278	-0.774108	0.0018756	0.0158936	NS
ENSMUSG00000001016	Ilf2	6541	3821	0.644205	0.00187947	0.0159177	NS
ENSMUSG00000070533	Wfdc8	30	7	1.95008	0.00188854	0.0159797	Up
ENSMUSG00000035948	Acss3	483	712	-0.691045	0.00188886	0.0159797	NS
ENSMUSG00000031897	Psmb10	279	422	-0.72805	0.00188988	0.0159797	NS
ENSMUSG00000043556	Fbxl7	305	459	-0.720782	0.00189125	0.0159827	NS
ENSMUSG00000060572	Mfap2	102	169	-0.858965	0.00189241	0.0159838	NS
ENSMUSG00000032013	Trim29	431	638	-0.697041	0.00189571	0.0159994	NS
ENSMUSG00000030553	Pgpep1l	63	112	-0.959961	0.00189631	0.0159994	NS
ENSMUSG00000040627	Aicda	8	26	-1.81501	0.00190528	0.0160576	Down
ENSMUSG00000067235	H2-Q10	8	26	-1.81501	0.00190528	0.0160576	Down
ENSMUSG00000049092	Gpr137c	74	127	-0.90938	0.00190666	0.0160605	NS
ENSMUSG00000041057	Wdr43	6661	3894	0.64313	0.00190875	0.0160694	NS
ENSMUSG00000031647	Mfap3l	1630	940	0.662732	0.00191325	0.0160986	NS
ENSMUSG00000048965	Mrgpre	266	404	-0.733986	0.00191517	0.0161061	NS
ENSMUSG00000017897	Eya2	44	14	1.51277	0.00191784	0.0161173	Up
ENSMUSG00000022564	Grina	3670	5235	-0.643731	0.00191858	0.0161173	NS
ENSMUSG00000012705	Retn	24	54	-1.29661	0.00192057	0.016125	Down
ENSMUSG00000053835	H2-T24	259	393	-0.732627	0.00192252	0.016125	NS
ENSMUSG00000057315	Arhgap24	124	200	-0.82034	0.00192292	0.016125	NS
ENSMUSG00000039740	Alg2	2965	4234	-0.645306	0.00192364	0.016125	NS
ENSMUSG00000032890	Rims3	230	119	0.818706	0.00192647	0.01614	NS
ENSMUSG00000034990	Otoa	185	287	-0.764446	0.00192808	0.0161449	NS
ENSMUSG00000035697	Arhgap45	323	484	-0.714585	0.00193357	0.0161818	NS
ENSMUSG00000023505	Cdca3	1762	1018	0.660074	0.00193471	0.0161818	NS
ENSMUSG00000020393	Kremen1	6859	9757	-0.639769	0.00193562	0.0161818	NS
ENSMUSG00000048078	Tenm4	211	324	-0.749729	0.00194048	0.0162137	NS
ENSMUSG00000066042	Med18	632	354	0.704647	0.00194266	0.0162182	NS
ENSMUSG00000036948	BC037034	1554	896	0.663005	0.00194309	0.0162182	NS
ENSMUSG00000018800	Abca5	2714	3876	-0.645463	0.00194482	0.0162238	NS
ENSMUSG00000071644	Eef1g	46612	27379	0.63629	0.00194961	0.0162515	NS
ENSMUSG00000027643	Ghrh	3007	1750	0.649594	0.00195022	0.0162515	NS
ENSMUSG00000033429	Mcee	398	217	0.743414	0.00195864	0.0163073	NS
ENSMUSG00000031059	Ndufb11	4005	2337	0.645778	0.00195902	0.0163073	NS
ENSMUSG00000043251	Exoc3l	348	519	-0.707777	0.00196402	0.0163402	NS
ENSMUSG00000029014	Dnajc2	4159	2428	0.645103	0.00196783	0.0163632	NS
ENSMUSG00000040888	Gfer	1472	848	0.664227	0.001972	0.0163868	NS
ENSMUSG00000046753	Ccdc66	1123	643	0.673028	0.00197278	0.0163868	NS
ENSMUSG00000029061	Mmp23	639	932	-0.675744	0.00197803	0.0164216	NS
ENSMUSG00000004798	Ulk2	5064	7203	-0.639647	0.0019839	0.0164616	NS
ENSMUSG00000031949	Adat1	862	490	0.683434	0.00199267	0.0165256	NS
ENSMUSG00000055639	Dach1	96	159	-0.85838	0.00199954	0.0165737	NS
ENSMUSG00000070933	Speer4d	31	63	-1.15108	0.00200086	0.0165758	Down
ENSMUSG00000057446	Cts8	145	70	0.918129	0.00200493	0.0166003	NS
ENSMUSG00000045551	Fpr1	2	15	-2.95834	0.00200946	0.0166003	Down
ENSMUSG00000030030	1700003E16Rik	2	15	-2.95834	0.00200946	0.0166003	Down
ENSMUSG00000041460	Cacna2d4	2	15	-2.95834	0.00200946	0.0166003	Down
ENSMUSG00000071716	Apol7e	2	15	-2.95834	0.00200946	0.0166003	Down
ENSMUSG00000002668	Dennd1c	62	110	-0.957029	0.00201021	0.0166003	NS
ENSMUSG00000033762	Recql4	332	179	0.75949	0.00202718	0.0167315	NS
ENSMUSG00000031551	Ido1	157	77	0.895461	0.0020365	0.0167995	NS
ENSMUSG00000030116	Mfap5	13831	19603	-0.634504	0.00204139	0.0168309	NS
ENSMUSG00000002059	Rab34	406	601	-0.697047	0.00204377	0.0168416	NS
ENSMUSG00000038079	Tmem237	301	451	-0.714459	0.00204787	0.0168665	NS
ENSMUSG00000026238	Ptma	35376	20820	0.633458	0.00205118	0.0168848	NS
ENSMUSG00000024873	Cnih2	541	302	0.709519	0.00205507	0.0169079	NS
ENSMUSG00000038327	Serpinb9f	74721	44008	0.632407	0.002065	0.0169806	NS
ENSMUSG00000062393	Dgkk	1312	1882	-0.651786	0.00207509	0.0170545	NS
ENSMUSG00000035235	Trim13	959	548	0.675898	0.0020798	0.0170843	NS
ENSMUSG00000041633	Kctd12b	2302	3282	-0.642998	0.00208138	0.0170882	NS
ENSMUSG00000002105	Slc39a13	1764	2521	-0.646447	0.0020829	0.0170917	NS
ENSMUSG00000010362	Rdm1	918	524	0.677464	0.00209226	0.0171594	NS
ENSMUSG00000020901	Pik3r5	95	157	-0.855218	0.00209583	0.0171796	NS
ENSMUSG00000021079	Timm9	745	422	0.688503	0.00209812	0.0171893	NS
ENSMUSG00000029352	Crybb3	49	17	1.38966	0.00210254	0.0172074	Up
ENSMUSG00000037217	Syn1	19	45	-1.3692	0.00210254	0.0172074	Down
ENSMUSG00000040447	Spns2	551	805	-0.678148	0.00211125	0.0172696	NS
ENSMUSG00000041134	Cyyr1	500	732	-0.681113	0.00211458	0.0172878	NS
ENSMUSG00000037935	Smarce1	5031	2950	0.63877	0.00211666	0.0172957	NS
ENSMUSG00000021974	Fgf9	26	57	-1.25957	0.00212386	0.0173454	Down
ENSMUSG00000003410	Elavl3	157	247	-0.784583	0.00212507	0.0173462	NS
ENSMUSG00000001281	Itgb7	506	741	-0.681536	0.00213266	0.0173923	NS
ENSMUSG00000052271	Bhlha15	3831	2243	0.640924	0.00213295	0.0173923	NS
ENSMUSG00000031837	Necab2	104	170	-0.839491	0.00213978	0.0174388	NS
ENSMUSG00000054717	Hmgb2	4740	2780	0.63844	0.00214542	0.0174757	NS
ENSMUSG00000079554	Aox2	30	61	-1.15173	0.00215189	0.0175192	Down
ENSMUSG00000060548	Tnfrsf19	128	205	-0.810187	0.00216237	0.0175953	NS
ENSMUSG00000035578	Iqcg	367	200	0.744093	0.00219059	0.0178126	NS
ENSMUSG00000034157	Cipc	1075	1543	-0.652677	0.00219137	0.0178126	NS
ENSMUSG00000021265	Slc25a29	1625	2319	-0.644361	0.00219721	0.0178508	NS
ENSMUSG00000069272	Hist1h2ae	5315	3123	0.635778	0.00220424	0.0178943	NS
ENSMUSG00000021376	Tpmt	662	374	0.692278	0.00220487	0.0178943	NS
ENSMUSG00000015340	Cybb	142	224	-0.788389	0.00222503	0.0180485	NS
ENSMUSG00000034006	Pqlc1	590	858	-0.671484	0.00223649	0.018132	NS
ENSMUSG00000034959	Rubcnl	160	251	-0.780463	0.00223832	0.0181374	NS
ENSMUSG00000042389	Tsen2	669	379	0.688296	0.00226079	0.0183099	NS
ENSMUSG00000031367	Ap1s2	676	978	-0.664048	0.00227246	0.0183949	NS
ENSMUSG00000079419	Ms4a6c	78	132	-0.88922	0.00228016	0.0184443	NS
ENSMUSG00000048772	Tmem53	277	415	-0.714299	0.00228093	0.0184443	NS
ENSMUSG00000053228	Ceacam3	105449	62384	0.625957	0.0022858	0.018474	NS
ENSMUSG00000028412	Slc44a1	7010	9900	-0.629344	0.00228745	0.0184777	NS
ENSMUSG00000027804	Ppid	4794	2820	0.634173	0.00229231	0.0185058	NS
ENSMUSG00000028804	Csmd2	37	11	1.6082	0.0022933	0.0185058	Up
ENSMUSG00000028661	Epha8	85	143	-0.880807	0.00229833	0.0185368	NS
ENSMUSG00000070031	Sp140	141	222	-0.785643	0.00230831	0.0186076	NS
ENSMUSG00000051224	Tceanc	3929	5558	-0.631726	0.00230956	0.018608	NS
ENSMUSG00000074129	Rpl13a	39886	23598	0.625875	0.00231317	0.0186275	NS
ENSMUSG00000048482	Bdnf	294	440	-0.712777	0.00231473	0.0186304	NS
ENSMUSG00000044122	Proca1	65	26	1.18688	0.00231748	0.0186333	Up
ENSMUSG00000010796	Asz1	29	60	-1.17663	0.00231748	0.0186333	Down
ENSMUSG00000019767	Ccdc170	733	417	0.68227	0.00232068	0.0186493	NS
ENSMUSG00000043079	Synpo	934	1341	-0.653081	0.00232305	0.0186587	NS
ENSMUSG00000055235	Wdr86	231	121	0.80094	0.00232461	0.0186617	NS
ENSMUSG00000008226	Scrn3	1702	991	0.648871	0.00233205	0.0187117	NS
ENSMUSG00000029699	Ssc4d	109	177	-0.830005	0.00233595	0.0187333	NS
ENSMUSG00000033540	Idua	381	562	-0.69193	0.00234186	0.0187711	NS
ENSMUSG00000048485	Zbtb8b	1141	1631	-0.646738	0.00235407	0.0188592	NS
ENSMUSG00000035048	Anapc13	1006	580	0.663056	0.0023963	0.0191876	NS
ENSMUSG00000015981	Stk32c	256	385	-0.719765	0.00240427	0.0192416	NS
ENSMUSG00000058818	Pirb	17	41	-1.39457	0.00241843	0.0193411	Down
ENSMUSG00000027597	Ahcy	5688	3357	0.629391	0.00241945	0.0193411	NS
ENSMUSG00000051736	Fam229b	35	10	1.66428	0.00242152	0.0193411	Up
ENSMUSG00000028851	Nudc	2441	1431	0.639066	0.00242168	0.0193411	NS
ENSMUSG00000046676	Lce1l	3	17	-2.58241	0.0024261	0.0193565	Down
ENSMUSG00000020732	Rab37	19	3	2.48525	0.0024261	0.0193565	Up
ENSMUSG00000032000	Birc3	1063	1519	-0.646256	0.00243355	0.019406	NS
ENSMUSG00000021048	Mthfd1	5056	2983	0.629872	0.0024362	0.0194172	NS
ENSMUSG00000028549	Itgb3bp	638	362	0.686047	0.0024398	0.0194359	NS
ENSMUSG00000061613	U2af1	4120	2428	0.631511	0.00244521	0.0194652	NS
ENSMUSG00000028389	Zfp37	502	730	-0.671409	0.00244598	0.0194652	NS
ENSMUSG00000020788	Atp2a3	4560	6429	-0.626886	0.00245796	0.0195506	NS
ENSMUSG00000074738	Fndc10	93	154	-0.858059	0.00246108	0.0195654	NS
ENSMUSG00000079038	D130040H23Rik	282	152	0.75982	0.00247035	0.0196291	NS
ENSMUSG00000039232	Stx11	1014	1449	-0.646273	0.00247708	0.0196725	NS
ENSMUSG00000028427	Aqp7	576	325	0.694087	0.00247904	0.019676	NS
ENSMUSG00000024065	Ehd3	1596	2266	-0.636985	0.00248005	0.019676	NS
ENSMUSG00000036678	Aaas	2253	1321	0.63883	0.00248442	0.0197006	NS
ENSMUSG00000021314	Amph	108	50	0.977998	0.00248741	0.0197142	NS
ENSMUSG00000029470	P2rx4	3260	4601	-0.628395	0.00248947	0.0197206	NS
ENSMUSG00000071552	Tigit	31	62	-1.12804	0.00250094	0.0198013	Down
ENSMUSG00000029621	Arpc1a	6380	8974	-0.623524	0.00252542	0.019985	NS
ENSMUSG00000042499	Hoxd11	174	89	0.835021	0.00253521	0.0200523	NS
ENSMUSG00000027577	Chrna4	233	351	-0.722162	0.00253917	0.0200734	NS
ENSMUSG00000038530	Rgs4	366	201	0.732967	0.00254213	0.0200865	NS
ENSMUSG00000070287	Slc35g2	63	110	-0.933994	0.00254605	0.0201073	NS
ENSMUSG00000037060	Cavin3	1009	1440	-0.644415	0.00255451	0.0201639	NS
ENSMUSG00000070331	Qrich2	95	43	1.01024	0.00255697	0.0201731	Up
ENSMUSG00000030607	Acan	233	123	0.789742	0.00255974	0.0201847	NS
ENSMUSG00000045545	Krt14	58	103	-0.958283	0.00256354	0.0202045	NS
ENSMUSG00000025333	Gpr143	20	46	-1.32731	0.00257631	0.0202845	Down
ENSMUSG00000071553	Cpa2	20	46	-1.32731	0.00257631	0.0202845	Down
ENSMUSG00000021456	Fbp2	16	39	-1.40941	0.00259342	0.0204089	Down
ENSMUSG00000072568	Fam84b	520	753	-0.665344	0.00259758	0.0204314	NS
ENSMUSG00000025869	Nop16	1808	1059	0.640294	0.00260276	0.0204617	NS
ENSMUSG00000023926	Rhag	307	167	0.746634	0.00260679	0.020483	NS
ENSMUSG00000031111	Igsf1	130	206	-0.794858	0.00261271	0.0205192	NS
ENSMUSG00000045868	Gvin1	1160	1650	-0.639623	0.0026155	0.0205307	NS
ENSMUSG00000039239	Tgfb2	7277	10216	-0.620745	0.00261799	0.0205399	NS
ENSMUSG00000030748	Il4ra	1233	1752	-0.638115	0.00262396	0.0205764	NS
ENSMUSG00000058126	Tpm3-rs7	12608	7491	0.619761	0.00264405	0.0207235	NS
ENSMUSG00000035890	Rnf126	5259	3115	0.624197	0.00265052	0.0207542	NS
ENSMUSG00000056899	Immp2l	106	49	0.98014	0.00265213	0.0207542	NS
ENSMUSG00000030577	Cd22	49	90	-1.00655	0.00265305	0.0207542	Down
ENSMUSG00000031125	3830403N18Rik	190	290	-0.740995	0.00265331	0.0207542	NS
ENSMUSG00000040046	Tph1	10	29	-1.65458	0.00266073	0.0207914	Down
ENSMUSG00000022696	Sidt1	10	29	-1.65458	0.00266073	0.0207914	Down
ENSMUSG00000018821	Avpi1	703	402	0.674829	0.0026621	0.0207916	NS
ENSMUSG00000071192	Wfikkn1	249	132	0.783722	0.00267023	0.0208432	NS
ENSMUSG00000024018	Ccdc167	1205	701	0.650118	0.00267138	0.0208432	NS
ENSMUSG00000028843	Sh3bgrl3	6819	4046	0.621709	0.00267938	0.0208952	NS
ENSMUSG00000062859	Tcp11	4	19	-2.34192	0.00268219	0.0208961	Down
ENSMUSG00000049107	Ntf3	4	19	-2.34192	0.00268219	0.0208961	Down
ENSMUSG00000029404	Arl6ip4	1014	587	0.657178	0.00270273	0.0210456	NS
ENSMUSG00000025486	Sirt3	368	203	0.726551	0.00270643	0.0210639	NS
ENSMUSG00000026489	Coq8a	266	397	-0.708777	0.00271665	0.0211328	NS
[truncated: 13,558 more rows]

## Sheet: Fig.3b
MKI_WT_DEG
ID	Symbol	P-MKI	P-WT	logFC	PValue	FDR	group
ENSMUSG00000071470	Ccnb1ip1	7609	331	4.60115	1.84967925018154e-78	9.62696393744487e-75	Up
ENSMUSG00000085925	Rtl1	12829	1075	3.65573	1.32001068772005e-57	5.15266171951522e-54	Up
ENSMUSG00000045932	Ifit2	103	1523	-3.80573	1.06131756874537e-49	3.31428250367803e-46	Down
ENSMUSG00000099583	Hist1h3d	11018	1169	3.31526	4.80629899464619e-49	1.25075920837343e-45	Up
ENSMUSG00000054728	Phactr1	7338	1035	2.90449	4.17528926457484e-39	9.31328093958166e-36	Up
ENSMUSG00000058443	Rpl10-ps3	1467	172	3.17032	7.8841432147998e-39	1.53878765194855e-35	Up
ENSMUSG00000079065	BC005561	375	27	3.86837	3.3273329492882e-34	5.772552963354e-31	Up
ENSMUSG00000048920	Fkrp	270	2037	-2.83597	6.11391845006152e-34	9.54627226792606e-31	Down
ENSMUSG00000059005	Hnrnpa3	5810	1119	2.45508	2.76483651840754e-29	3.9245597634923e-26	Up
ENSMUSG00000096010	Hist4h4	818	4799	-2.4735	4.884402327876e-29	6.35542149562132e-26	Down
ENSMUSG00000116672	AC117241.1	135	4	5.11141	2.66826967539005e-24	3.20479713165695e-21	Up
ENSMUSG00000040809	Chil3	60	431	-2.76328	1.90123823507098e-23	2.12042384302845e-20	Down
ENSMUSG00000048280	Zfp738	1074	260	2.12475	5.06732894648182e-20	5.27475161135781e-17	Up
ENSMUSG00000059336	Slc14a1	86	455	-2.32294	1.19368383797266e-18	1.16488621538157e-15	Down
ENSMUSG00000060288	Ppih	914	263	1.87551	5.15593271647427e-16	4.73557255500172e-13	Up
ENSMUSG00000042116	Vwa1	218	47	2.28935	1.96890718001656e-14	1.70791759493214e-11	Up
ENSMUSG00000070425	Xntrpc	157	28	2.56067	3.49719589311678e-14	2.87395877237502e-11	Up
ENSMUSG00000037652	Phc3	5538	1948	1.5862	7.28766957904314e-14	5.68948364035898e-11	Up
ENSMUSG00000031283	Chrdl1	694	2229	-1.60433	1.76617622526013e-13	1.31319407529579e-10	Down
ENSMUSG00000062393	Dgkk	593	1882	-1.58708	4.43069910848435e-13	3.14458799453975e-10	Down
ENSMUSG00000091679	Vmn2r96	243	62	2.04724	7.13838059900543e-13	4.84602933360307e-10	Up
ENSMUSG00000101355	Hist1h3h	10088	3780	1.49504	1.13510504942978e-12	7.38480426741526e-10	Up
ENSMUSG00000093805	Gal3st2b	78	8	3.34356	3.80607440354151e-12	2.23343892108161e-09	Up
ENSMUSG00000034387	Ssu2	78	8	3.34356	3.80607440354151e-12	2.23343892108161e-09	Up
ENSMUSG00000071497	Nutf2-ps1	168	38	2.21945	3.86210137499701e-12	2.23343892108161e-09	Up
ENSMUSG00000041633	Kctd12b	1119	3282	-1.47338	5.14003700231168e-12	2.86630491978909e-09	Down
ENSMUSG00000064354	mt-Co2	29510	11658	1.41876	1.07609844568632e-11	5.79386245894694e-09	Up
ENSMUSG00000050295	Foxc1	185	47	2.05269	1.1247653491469e-11	5.85402872052657e-09	Up
ENSMUSG00000079523	Tmsb10	8830	3474	1.42467	1.16277837320793e-11	5.85665210298989e-09	Up
ENSMUSG00000033717	Adra2a	28	143	-2.26867	2.75372665835997e-11	1.34364650136352e-08	Down
ENSMUSG00000054385	Ceacam2	17	109	-2.59325	3.99867661576489e-11	1.89197989935009e-08	Down
ENSMUSG00000025808	Ccdc7a	104	359	-1.70734	4.13774887402737e-11	1.90020032114892e-08	Down
ENSMUSG00000058626	Capn11	459	159	1.60757	5.22426866638366e-11	2.33062088448327e-08	Up
ENSMUSG00000019894	Slc6a15	8	75	-3.13064	5.48047031449985e-11	2.3770017636278e-08	Down
ENSMUSG00000008489	Elavl2	83	13	2.74142	8.51150976435119e-11	3.5918571205562e-08	Up
ENSMUSG00000095474	Cldn34c2	2	50	-4.48353	9.12761312772768e-11	3.75048819411421e-08	Down
ENSMUSG00000002944	Cd36	931	2543	-1.37068	1.56345938593885e-10	6.25944996206391e-08	Down
ENSMUSG00000109941	Exosc6	40	1	5.23089	5.03731386397828e-10	1.96631546680392e-07	Up
ENSMUSG00000045314	Sowahb	76	13	2.6145	9.65857322097366e-10	3.6782673724947e-07	Up
ENSMUSG00000049929	Lpar4	283	789	-1.39995	1.06588808798574e-09	3.96256585852604e-07	Down
ENSMUSG00000034739	Mfrp	7	63	-3.06913	1.1100328181094e-09	4.03070986557212e-07	Down
ENSMUSG00000021441	Cts6	323	116	1.55524	1.44968976200805e-09	5.14442180545311e-07	Up
ENSMUSG00000040836	Gpr161	250	692	-1.38952	2.11046244996567e-09	7.32283570972533e-07	Down
ENSMUSG00000064356	mt-Atp8	8800	3909	1.24956	2.2587081853506e-09	7.66684121870962e-07	Up
ENSMUSG00000041287	Sox15	328	121	1.51658	2.80818607362095e-09	9.32915262840799e-07	Up
ENSMUSG00000079592	C1qtnf5	107	26	2.11444	3.47031167195182e-09	1.12886346762199e-06	Up
ENSMUSG00000020738	Sumo2	1838	803	1.27342	3.78600515863627e-09	1.20642213361116e-06	Up
ENSMUSG00000050856	Atp5k	254	90	1.57435	4.72713920681824e-09	1.4761910315052e-06	Up
ENSMUSG00000048070	Pirt	111	333	-1.50505	5.3106667232164e-09	1.62589706306472e-06	Down
ENSMUSG00000065947	mt-Nd4l	10828	4930	1.21397	5.84014080608148e-09	1.72943816047401e-06	Up
ENSMUSG00000039795	Zfand1	33	134	-1.93888	5.87038699277075e-09	1.72943816047401e-06	Down
ENSMUSG00000025582	Nptx1	343	894	-1.30288	8.52516274570633e-09	2.46503502058257e-06	Down
ENSMUSG00000049321	Zfp2	61	204	-1.66084	9.69765072616179e-09	2.75307488069619e-06	Down
ENSMUSG00000019987	Arg1	32	128	-1.91709	1.32692829423427e-08	3.67038045753729e-06	Down
ENSMUSG00000049734	Trex1	183	500	-1.37061	1.35814296304089e-08	3.67038045753729e-06	Down
ENSMUSG00000010311	Optc	74	15	2.37152	1.3634050630022e-08	3.67038045753729e-06	Up
ENSMUSG00000116275	Zc3h11a	2591	1195	1.1953	1.8797365364007e-08	4.91100402019246e-06	Up
ENSMUSG00000032528	Vipr1	9	62	-2.68901	1.88715410024047e-08	4.91100402019246e-06	Down
ENSMUSG00000064360	mt-Nd3	8582	4041	1.16546	2.32487537887093e-08	5.95091871568701e-06	Up
ENSMUSG00000064179	Tnnt1	336	134	1.40426	2.77134707155291e-08	6.97932470568179e-06	Up
ENSMUSG00000046432	Bex3	3327	1569	1.1632	3.64492629515963e-08	8.89099965984995e-06	Up
ENSMUSG00000079484	Phyhd1	173	59	1.62875	3.69486870839445e-08	8.89099965984995e-06	Up
ENSMUSG00000003934	Efnb3	71	15	2.31191	3.73069511566782e-08	8.89099965984995e-06	Up
ENSMUSG00000039114	Nrn1	26	109	-1.98383	3.75820403195912e-08	8.89099965984995e-06	Down
ENSMUSG00000058396	Gpr182	26	108	-1.97054	4.86513483252272e-08	1.13379425783597e-05	Down
ENSMUSG00000062101	Zfp119b	96	277	-1.44874	5.03590144388471e-08	1.15633184036494e-05	Down
ENSMUSG00000005503	Evx1	42	4	3.42979	5.79084098120107e-08	1.31040856638367e-05	Up
ENSMUSG00000025480	Syce1	96	26	1.95813	8.5515355782039e-08	1.90748109311537e-05	Up
ENSMUSG00000018927	Ccl6	68	204	-1.50441	1.22283681568545e-07	2.68920761128346e-05	Down
ENSMUSG00000041750	Cd1d2	26	103	-1.90224	1.36615642768601e-07	2.96266200859574e-05	Down
ENSMUSG00000070291	Ddx43	46	6	2.99074	1.55473744189238e-07	3.28049600239293e-05	Up
ENSMUSG00000026051	1500015O10Rik	6	48	-2.89603	1.55473744189238e-07	3.28049600239293e-05	Down
ENSMUSG00000064325	Hhip	68	202	-1.4902	1.65865402984002e-07	3.45309653625628e-05	Down
ENSMUSG00000066392	Nrxn3	10	59	-2.46753	1.71008999325968e-07	3.51333488878377e-05	Down
ENSMUSG00000045954	Cavin2	290	701	-1.19413	1.85041749011393e-07	3.75226216761544e-05	Down
ENSMUSG00000028699	Tspan1	111	299	-1.34974	1.95696881888933e-07	3.91745014591513e-05	Down
ENSMUSG00000038319	Kcnh2	397	174	1.26832	2.0267954114351e-07	4.00587133596807e-05	Up
ENSMUSG00000035910	Dcdc2a	36	3	3.60824	2.06800488611972e-07	4.03622853648416e-05	Up
ENSMUSG00000032403	2300009A05Rik	39	4	3.32319	2.32791717600474e-07	4.48741960322691e-05	Up
ENSMUSG00000087119	Atg4a-ps	73	18	2.09093	2.36033217772618e-07	4.49441788085569e-05	Up
ENSMUSG00000022809	Nr1i2	80	21	2.00189	2.58386624185834e-07	4.86078162655133e-05	Up
ENSMUSG00000029695	Aass	53	9	2.61975	2.80933681026496e-07	5.22202201850919e-05	Up
ENSMUSG00000020268	Lyrm7	368	162	1.26193	2.97059152363339e-07	5.45680188823667e-05	Up
ENSMUSG00000040856	Dlk1	11468	5794	1.06385	3.04574846340985e-07	5.52980424507923e-05	Up
ENSMUSG00000024421	Lama3	259	624	-1.18933	3.09705457076365e-07	5.55832299631077e-05	Down
ENSMUSG00000071653	1810009A15Rik	238	97	1.37262	3.21569303998564e-07	5.70566262799269e-05	Up
ENSMUSG00000062647	Rpl7a	6601	3331	1.06559	3.27419061156514e-07	5.74418114707618e-05	Up
ENSMUSG00000073514	Dok6	44	6	2.92679	3.6649723759387e-07	6.31926734633119e-05	Up
ENSMUSG00000039771	Polr2j	908	437	1.13372	3.68293408810131e-07	6.31926734633119e-05	Up
ENSMUSG00000041805	Pramel1	93	253	-1.36379	3.75197399721552e-07	6.36775239049165e-05	Down
ENSMUSG00000057666	Gapdh	1519	754	1.08924	4.649832375743e-07	7.72492878158e-05	Up
ENSMUSG00000017309	Cd300lg	78	21	1.96542	4.65059117118304e-07	7.72492878158e-05	Up
ENSMUSG00000028664	Ephb2	64	186	-1.45853	5.18101965513705e-07	8.43881646989017e-05	Down
ENSMUSG00000071724	Smpd5	7	48	-2.67773	5.18846151600779e-07	8.43881646989017e-05	Down
ENSMUSG00000047730	Fcgbp	11	61	-2.37959	5.52015867174452e-07	8.8857481959401e-05	Down
ENSMUSG00000049515	Espnl	6	45	-2.80317	5.631419964205e-07	8.93761053400959e-05	Down
ENSMUSG00000039057	Myo16	82	23	1.90698	5.6668595034389e-07	8.93761053400959e-05	Up
ENSMUSG00000064357	mt-Atp6	46053	23766	1.03328	5.78258901247418e-07	9.02893448407718e-05	Up
ENSMUSG00000050397	Foxl2	150	56	1.49822	6.53455657163166e-07	0.00010102	Up
ENSMUSG00000064288	Hist1h4k	5278	2717	1.03683	7.05297901679029e-07	0.000107966	Up
ENSMUSG00000066258	Trim12a	88	26	1.83276	7.23987585865628e-07	0.000109751	Up
ENSMUSG00000040258	Nxph4	162	62	1.46264	7.46555871930172e-07	0.000112084	Up
ENSMUSG00000029915	Clec5a	2	32	-3.84175	7.59981560808665e-07	0.000113013	Down
ENSMUSG00000034892	Rps29	4721	2434	1.03461	7.71980720703353e-07	0.000113714	Up
ENSMUSG00000034690	Nlrp4c	375	171	1.21117	7.86340824294726e-07	0.000114747	Up
ENSMUSG00000027690	Slc2a2	101	32	1.73306	8.14076483222668e-07	0.000117694	Up
ENSMUSG00000086598	Btbd18	6	44	-2.77084	8.65672394615315e-07	0.000124006	Down
ENSMUSG00000022425	Enpp2	1266	2750	-1.0402	9.03762465254979e-07	0.000128285	Down
ENSMUSG00000027869	Hsd3b6	1839	938	1.05005	9.16420949043814e-07	0.00012891	Up
ENSMUSG00000002500	Rpl3l	36	4	3.20809	9.43925634026041e-07	0.000131593	Up
ENSMUSG00000090124	Ugt1a7c	69	192	-1.39598	1.03872924658991e-06	0.000143528	Down
ENSMUSG00000095407	Tmem200c	260	113	1.28011	1.08907195585571e-06	0.000149165	Up
ENSMUSG00000025044	Msr1	42	130	-1.54842	1.27549714439017e-06	0.000173179	Down
ENSMUSG00000044595	Dnd1	59	14	2.14397	1.31272378868618e-06	0.000176697	Up
ENSMUSG00000070605	Zfp992	425	947	-1.0768	1.32569276389315e-06	0.000176918	Down
ENSMUSG00000036381	P2ry14	11	56	-2.25648	1.35258014582435e-06	0.000178976	Down
ENSMUSG00000068220	Lgals1	21983	11615	0.999278	1.36871293885718e-06	0.000179589	NS
ENSMUSG00000060791	Gmfg	261	115	1.26036	1.52681538415782e-06	0.000198664	Up
ENSMUSG00000058966	Fam57b	119	298	-1.24461	1.56537497961682e-06	0.000201998	Down
ENSMUSG00000038112	AW551984	43	131	-1.52561	1.59762718630502e-06	0.00020447	Down
ENSMUSG00000034156	Tspoap1	51	10	2.41441	1.62683382632636e-06	0.000206515	Up
ENSMUSG00000112858	Rnf212b	15	68	-2.09276	1.91126977149407e-06	0.000239744	Down
ENSMUSG00000030787	Lyve1	1115	571	1.0442	1.91930289683582e-06	0.000239744	Up
ENSMUSG00000054312	Mrps21	1429	740	1.02817	2.06250182225838e-06	0.000255587	Up
ENSMUSG00000020022	Ndufa12	581	287	1.09603	2.09035763070711e-06	0.000256999	Up
ENSMUSG00000096606	Tpbgl	432	208	1.13285	2.15807523160906e-06	0.000263251	Up
ENSMUSG00000057123	Gja5	233	532	-1.1118	2.32732268771374e-06	0.000281696	Down
ENSMUSG00000078735	Il11ra2	50	10	2.38591	2.36802032452778e-06	0.000284417	Up
ENSMUSG00000073940	Hbb-bt	17928	37187	-0.973692	2.43666443229852e-06	0.000290428	NS
ENSMUSG00000113255	Tes3-ps	127	48	1.48014	2.45818364252086e-06	0.000290773	Up
ENSMUSG00000026525	Opn3	117	288	-1.21982	2.60925749240953e-06	0.000306323	Down
ENSMUSG00000000049	Apoh	52	11	2.30652	2.80339504356252e-06	0.000326658	Up
ENSMUSG00000091345	Col6a5	432	211	1.1122	3.23403427817891e-06	0.000374046	Up
ENSMUSG00000038884	A230050P20Rik	411	200	1.11753	3.33928734219592e-06	0.00038338	Up
ENSMUSG00000022468	Endou	1185	620	1.01328	3.51036517630466e-06	0.000400079	Up
ENSMUSG00000023904	Hcfc1r1	1227	644	1.00875	3.57017907724064e-06	0.000403948	Up
ENSMUSG00000108841	Frmpd2	4	35	-3.01248	3.8531215035095e-06	0.000430556	Down
ENSMUSG00000074218	Cox7a1	86	28	1.69323	3.86049535831406e-06	0.000430556	Up
ENSMUSG00000027840	Wnt2b	79	205	-1.2955	3.93472465094175e-06	0.000435722	Down
ENSMUSG00000087687	Pet100	548	276	1.06804	4.06200703707944e-06	0.000443418	Up
ENSMUSG00000047230	Cldn2	110	40	1.53529	4.06838276540433e-06	0.000443418	Up
ENSMUSG00000008958	Vps72	1740	928	0.985679	4.08941796898475e-06	0.000443418	NS
ENSMUSG00000089687	Rab42	7	43	-2.51948	4.12441784076411e-06	0.000444129	Down
ENSMUSG00000014294	Ndufa2	1024	536	1.01262	4.16958468605445e-06	0.000445917	Up
ENSMUSG00000009687	Fxyd5	1358	719	0.996178	4.25564066275755e-06	0.000452024	NS
ENSMUSG00000015134	Aldh1a3	1324	701	0.996172	4.4787219145006e-06	0.000472505	NS
ENSMUSG00000105096	Gbp10	53	149	-1.4103	4.59927774212345e-06	0.000481967	Down
ENSMUSG00000025783	4930412O13Rik	70	21	1.80956	4.84003155575746e-06	0.000503815	Up
ENSMUSG00000027359	Slc27a2	85	28	1.67638	4.98259850887636e-06	0.00051522	Up
ENSMUSG00000079277	Hoxd3	117	44	1.48711	5.22856747129248e-06	0.000537098	Up
ENSMUSG00000035373	Ccl7	64	170	-1.32886	5.42157603872303e-06	0.000553284	Down
ENSMUSG00000041523	Upk2	2	28	-3.64993	6.10364980529237e-06	0.000614854	Down
ENSMUSG00000026420	Il24	2	28	-3.64993	6.10364980529237e-06	0.000614854	Down
ENSMUSG00000019027	Dnah1	32	4	3.03877	6.16450930254441e-06	0.000617004	Up
ENSMUSG00000040314	Ctsg	811	1680	-0.971694	6.3329275564088e-06	0.000627842	NS
ENSMUSG00000079415	Cntf	114	43	1.48275	6.35321181755153e-06	0.000627842	Up
ENSMUSG00000074622	Mafb	30	96	-1.59528	7.02144704601159e-06	0.00068597	Down
ENSMUSG00000020140	Lgr5	183	411	-1.0879	7.02928433817122e-06	0.00068597	Down
ENSMUSG00000058420	Syt17	10	49	-2.20024	7.29297474439417e-06	0.000707283	Down
ENSMUSG00000006154	Eps8l1	517	264	1.04815	7.3742813879885e-06	0.000710753	Up
ENSMUSG00000027356	Fermt1	60	160	-1.33439	7.53794821709026e-06	0.000722071	Down
ENSMUSG00000021720	Rnf180	23	81	-1.73208	7.63721672141179e-06	0.000727119	Down
ENSMUSG00000078507	Aadacl3	42	8	2.4524	7.69529613386331e-06	0.000728208	Up
ENSMUSG00000032532	Cck	56	15	1.97018	8.06982431696864e-06	0.000754018	Up
ENSMUSG00000048480	Cxcr1	81	27	1.65917	8.09180476435176e-06	0.000754018	Up
ENSMUSG00000046229	Scand1	1153	620	0.973793	8.11291344778505e-06	0.000754018	NS
ENSMUSG00000030417	Pdcd5	1027	550	0.979654	8.4174769068379e-06	0.000777695	NS
ENSMUSG00000092074	Dynlt1a	679	356	1.01016	8.54166163727029e-06	0.000784526	Up
ENSMUSG00000034579	Pla2g3	34	5	2.81299	8.72276393327801e-06	0.000787895	Up
ENSMUSG00000040310	Alx4	5	36	-2.73959	8.72276393327801e-06	0.000787895	Down
ENSMUSG00000052305	Hbb-bs	47788	95273	-0.91653	8.72971959244169e-06	0.000787895	NS
ENSMUSG00000042985	Upk3b	20	74	-1.8024	9.03860531541931e-06	0.000811085	Down
ENSMUSG00000022306	Zfpm2	9	46	-2.25941	9.15959568931121e-06	0.000817245	Down
ENSMUSG00000033751	Gadd45gip1	958	513	0.979776	9.21217653336799e-06	0.000817267	NS
ENSMUSG00000075122	Cd80	39	7	2.5352	9.45135115339805e-06	0.000829157	Up
ENSMUSG00000078572	Ndufaf8	310	151	1.11595	9.45240874397788e-06	0.000829157	Up
ENSMUSG00000032623	Oas1d	76	25	1.67787	9.98687911139828e-06	0.000869375	Up
ENSMUSG00000030495	Slc7a10	62	18	1.85573	1.00222510813119e-05	0.000869375	Up
ENSMUSG00000024134	Six2	381	192	1.06707	1.02444710661686e-05	0.000874852	Up
ENSMUSG00000045573	Penk	78	26	1.65899	1.02457915999981e-05	0.000874852	Up
ENSMUSG00000026012	Cd28	171	382	-1.08015	1.02995790352411e-05	0.000874852	Down
ENSMUSG00000100241	Slc18a3	2	27	-3.5977	1.03095102231321e-05	0.000874852	Down
ENSMUSG00000040724	Kcna2	28	3	3.24706	1.05673946854898e-05	0.000887093	Up
ENSMUSG00000042265	Trem1	3	30	-3.19189	1.05673946854898e-05	0.000887093	Down
ENSMUSG00000030403	Vasp	13940	7833	0.91047	1.081418476999e-05	0.000902956	NS
ENSMUSG00000068536	Doxl2	258	124	1.1351	1.10113916684506e-05	0.000914531	Up
ENSMUSG00000019874	Fabp7	6	38	-2.56	1.14744639653059e-05	0.000947949	Down
ENSMUSG00000045625	Pigz	285	139	1.11405	1.15399385488264e-05	0.00094834	Up
ENSMUSG00000025964	Adam23	295	625	-1.00396	1.28325005520979e-05	0.00104904	Down
ENSMUSG00000020163	Uqcr11	1070	583	0.954776	1.32598408899958e-05	0.00107813	NS
ENSMUSG00000029671	Wnt16	50	12	2.12593	1.33264961335532e-05	0.00107813	Up
ENSMUSG00000001497	Pax9	33	5	2.77007	1.36697214499989e-05	0.00109456	Up
ENSMUSG00000005696	Sh2d1a	5	35	-2.69909	1.36697214499989e-05	0.00109456	Down
ENSMUSG00000047875	Gpr157	479	985	-0.961033	1.41277432148517e-05	0.00112546	NS
ENSMUSG00000026765	Lypd6b	17	66	-1.87057	1.43295458631898e-05	0.00113541	Down
ENSMUSG00000061576	Dpp6	104	40	1.45446	1.44269863312741e-05	0.00113541	Up
ENSMUSG00000032372	Plscr2	33	99	-1.50264	1.44707176396808e-05	0.00113541	Down
ENSMUSG00000028280	Gabrr1	52	14	1.96217	1.45727607956222e-05	0.00113769	Up
ENSMUSG00000046699	Slitrk4	241	115	1.1454	1.48119273690703e-05	0.00115061	Up
ENSMUSG00000056629	Fkbp2	904	492	0.956369	1.51036431122955e-05	0.00116747	NS
ENSMUSG00000035045	Zc3h12b	170	76	1.23895	1.67064405385782e-05	0.00128084	Up
ENSMUSG00000038173	Enpp6	22	76	-1.70409	1.67344284538787e-05	0.00128084	Down
ENSMUSG00000035456	Prdm8	25	82	-1.63007	1.75419100392028e-05	0.0013361	Down
ENSMUSG00000024675	Ms4a4c	32	96	-1.50253	1.81468434570276e-05	0.00137546	Down
ENSMUSG00000040808	S100g	1168	2316	-0.908638	1.83205849672461e-05	0.00138192	NS
ENSMUSG00000026715	Serpinc1	60	18	1.80852	1.86143689960078e-05	0.00139733	Up
ENSMUSG00000029868	Trpv6	197	425	-1.02993	1.89927691711646e-05	0.00141891	Down
ENSMUSG00000055609	Hba-x	30449	17463	0.880976	1.94895757285614e-05	0.0014491	NS
ENSMUSG00000024738	Pga5	463	942	-0.945646	1.97068933268961e-05	0.00145831	NS
ENSMUSG00000067916	Zfp991	555	296	0.985468	2.02259569223721e-05	0.00148966	NS
ENSMUSG00000062456	Rpl9-ps6	1788	1007	0.907084	2.11992770183754e-05	0.00155402	NS
ENSMUSG00000078922	Tgtp1	105	242	-1.12483	2.16098459304624e-05	0.00157671	Down
ENSMUSG00000040003	Magi2	99	38	1.45722	2.2282182273e-05	0.0016182	Up
ENSMUSG00000019505	Ubb	54675	31529	0.873086	2.26552409149468e-05	0.00163768	NS
ENSMUSG00000028132	Tmem56	49	131	-1.33766	2.30731729323834e-05	0.00166021	Down
ENSMUSG00000071632	2510002D24Rik	312	159	1.0508	2.44868342758757e-05	0.00175384	Up
ENSMUSG00000060499	Rpl10l	46	11	2.13008	2.4745407076173e-05	0.00176427	Up
ENSMUSG00000021886	Gpr65	8	41	-2.26142	2.54876662655668e-05	0.00180893	Down
ENSMUSG00000034295	Fhod3	1145	2244	-0.891767	2.63727352833549e-05	0.00186328	NS
ENSMUSG00000060981	Hist1h4h	7110	4115	0.867824	2.9289475893768e-05	0.00204361	NS
ENSMUSG00000049176	Frmpd4	25	80	-1.5945	2.92987775586818e-05	0.00204361	Down
ENSMUSG00000053916	Nanp	297	151	1.05417	2.93178033874486e-05	0.00204361	Up
ENSMUSG00000070003	Ssbp4	1316	743	0.903496	3.01649979331843e-05	0.00209332	NS
ENSMUSG00000020831	0610010K14Rik	232	114	1.10311	3.17516190485285e-05	0.00219367	Up
ENSMUSG00000018830	Myh11	137	301	-1.05604	3.20056120621507e-05	0.00220148	Down
ENSMUSG00000038489	Polr2l	978	549	0.911757	3.38201678224537e-05	0.00231609	NS
ENSMUSG00000022432	Smc1b	60	19	1.73105	3.53941452653679e-05	0.00241329	Up
ENSMUSG00000067276	Capn6	199	419	-0.994856	3.61775332936437e-05	0.00245598	NS
ENSMUSG00000025094	Slc18a2	67	163	-1.20227	3.75596093588241e-05	0.00253343	Down
ENSMUSG00000025202	Scd3	255	129	1.06127	3.76428096919279e-05	0.00253343	Up
ENSMUSG00000047720	4922502D21Rik	38	8	2.30845	3.79475370002015e-05	0.00254297	Up
ENSMUSG00000041559	Fmod	73	174	-1.1729	3.83268373010325e-05	0.00255742	Down
ENSMUSG00000031112	Stk26	72	172	-1.1761	3.91270555915535e-05	0.00259181	Down
ENSMUSG00000048481	Mypop	187	90	1.13281	3.91742638863246e-05	0.00259181	Up
ENSMUSG00000031837	Necab2	71	170	-1.17938	3.99528849595737e-05	0.00263217	Down
ENSMUSG00000046709	Mapk10	28	4	2.8469	4.04721956281424e-05	0.00265518	Up
ENSMUSG00000093938	Evi2b	6	35	-2.44177	4.17024807114174e-05	0.00272445	Down
ENSMUSG00000046854	Pip5kl1	40	9	2.21483	4.2760516518915e-05	0.00278193	Up
ENSMUSG00000027245	Hypk	530	290	0.948519	4.31184593397377e-05	0.00278921	NS
ENSMUSG00000060639	Hist1h4i	2711	1576	0.861392	4.32297382734869e-05	0.00278921	NS
ENSMUSG00000030165	Klrd1	52	133	-1.27398	4.41051470262788e-05	0.00283398	Down
ENSMUSG00000041261	Car8	27	82	-1.51955	4.79820132994025e-05	0.00307046	Down
ENSMUSG00000045364	Ifne	61	20	1.68134	4.84549936927924e-05	0.00308807	Up
ENSMUSG00000090077	Lime1	132	59	1.23883	4.88136687390162e-05	0.00309828	Up
ENSMUSG00000017978	Cadps2	35	7	2.37959	4.94042786739522e-05	0.00311048	Up
ENSMUSG00000021298	Gpr132	7	37	-2.30337	4.94042786739522e-05	0.00311048	Down
ENSMUSG00000025163	Cd7	23	2	3.52027	4.99870827618896e-05	0.00312199	Up
ENSMUSG00000049252	Lrp1b	2	24	-3.42863	4.99870827618896e-05	0.00312199	Down
ENSMUSG00000014776	Nol3	44	11	2.06612	5.08771376499498e-05	0.00316492	Up
ENSMUSG00000060044	Tmem26	424	229	0.967209	5.11773904553699e-05	0.00317097	NS
ENSMUSG00000019122	Ccl9	59	146	-1.22659	5.22751163742401e-05	0.00320462	Down
ENSMUSG00000105504	Gbp5	88	202	-1.11882	5.22902883802626e-05	0.00320462	Down
ENSMUSG00000057606	Colq	428	233	0.955783	5.23526175156843e-05	0.00320462	NS
ENSMUSG00000064125	Prr36	30	5	2.6331	5.25415016793036e-05	0.00320462	Up
ENSMUSG00000069208	Zfp825	218	448	-0.959893	5.37121099229848e-05	0.00326327	NS
ENSMUSG00000058550	Dppa4	46	13	1.89164	5.41541084569517e-05	0.00327737	Up
ENSMUSG00000040127	Sdr9c7	212	436	-0.960975	5.46154217903118e-05	0.00329253	NS
ENSMUSG00000007783	Cpt1c	518	286	0.935515	5.50740273292807e-05	0.00330741	NS
ENSMUSG00000024391	Apom	103	43	1.33652	5.78213535573251e-05	0.00345909	Up
ENSMUSG00000022847	Thpo	13	52	-1.91124	5.92257173040574e-05	0.00352388	Down
ENSMUSG00000078495	Zfp984	338	673	-0.914453	5.93557301521984e-05	0.00352388	NS
ENSMUSG00000015092	Edf1	1999	1170	0.851586	6.03722418328705e-05	0.00357065	NS
ENSMUSG00000030432	Rpl28	12912	7686	0.827284	6.26387887919748e-05	0.00369073	NS
ENSMUSG00000081058	Hist2h3c2	13081	7789	0.82684	6.31349807373096e-05	0.00369389	NS
ENSMUSG00000027800	Tm4sf1	404	795	-0.897511	6.32884808369101e-05	0.00369389	NS
ENSMUSG00000041479	Syt15	24	75	-1.56015	6.36043052669803e-05	0.00369389	Down
ENSMUSG00000063063	Ctnna2	16	58	-1.77136	6.36388658522793e-05	0.00369389	Down
ENSMUSG00000050447	Lypd6	22	71	-1.60608	6.46612264964043e-05	0.00372086	Down
ENSMUSG00000064330	Pde6h	27	4	2.79467	6.47698463940483e-05	0.00372086	Up
ENSMUSG00000050761	Gp1bb	94	38	1.38255	6.48183525855107e-05	0.00372086	Up
ENSMUSG00000040013	Fkbp6	56	138	-1.2205	6.62176711225889e-05	0.00378726	Down
ENSMUSG00000022372	Sla	43	112	-1.29978	6.69774505582819e-05	0.00380286	Down
ENSMUSG00000078496	Zfp982	43	112	-1.29978	6.69774505582819e-05	0.00380286	Down
ENSMUSG00000039278	Pcsk1n	179	88	1.10215	6.80502481628614e-05	0.00383038	Up
ENSMUSG00000023911	Flywch2	41	10	2.10037	6.81982093007645e-05	0.00383038	Up
ENSMUSG00000078503	Zfp990	41	10	2.10037	6.81982093007645e-05	0.00383038	Up
ENSMUSG00000028851	Nudc	2426	1431	0.840386	6.86476718192112e-05	0.00384181	NS
ENSMUSG00000043122	A530016L24Rik	246	127	1.03197	7.02055880685599e-05	0.00391496	Up
ENSMUSG00000071178	Serpina1b	29	84	-1.45162	7.53535812290544e-05	0.00417224	Down
ENSMUSG00000027938	Creb3l4	80	31	1.44285	7.53535812290544e-05	0.00417224	Up
ENSMUSG00000056025	Clca3a1	51	128	-1.2467	7.57840120721101e-05	0.00417659	Down
ENSMUSG00000090841	Myl6	12715	7619	0.817734	7.59672105746811e-05	0.00417659	NS
ENSMUSG00000017404	Rpl19	19892	11934	0.815991	7.63483642378524e-05	0.00418282	NS
ENSMUSG00000034057	Myrfl	23	72	-1.56244	8.34854554258819e-05	0.00454881	Down
ENSMUSG00000029716	Tfr2	36	8	2.2307	8.39026772371287e-05	0.00454881	Up
ENSMUSG00000046610	Oacyl	8	38	-2.15215	8.39026772371287e-05	0.00454881	Down
ENSMUSG00000042320	Prox2	114	51	1.23726	8.4858844857983e-05	0.00458473	Up
ENSMUSG00000040147	Maob	340	184	0.964225	8.58737441063067e-05	0.00462356	NS
ENSMUSG00000026955	Sapcd2	33	91	-1.38124	8.64522775666388e-05	0.00462405	Down
ENSMUSG00000005131	4930550C14Rik	17	59	-1.70915	8.677121264077e-05	0.00462405	Down
ENSMUSG00000049112	Oxtr	57	19	1.65721	8.677121264077e-05	0.00462405	Up
ENSMUSG00000027684	Mecom	156	325	-0.979453	8.73923800524598e-05	0.00463577	NS
ENSMUSG00000027940	Tpm3	8751	5263	0.812434	8.75850645801569e-05	0.00463577	NS
ENSMUSG00000036372	Tmem258	1166	683	0.850377	8.98682492494596e-05	0.00474055	NS
ENSMUSG00000028584	Lrrc38	9	40	-2.05838	9.19403101836188e-05	0.00483352	Down
ENSMUSG00000039981	Zc3h12d	147	70	1.14782	9.326131373822e-05	0.00488652	Up
ENSMUSG00000032066	Bco2	106	46	1.28088	9.54424180737888e-05	0.00498407	Up
ENSMUSG00000025400	Tac2	31	6	2.42322	9.82733130940854e-05	0.00509288	Up
ENSMUSG00000079055	Slc8a3	6	33	-2.35721	9.82733130940854e-05	0.00509288	Down
ENSMUSG00000026567	Adcy10	10	42	-1.97847	9.86843140873861e-05	0.00509288	Down
ENSMUSG00000072972	Adam4	152	73	1.13561	9.88307705961697e-05	0.00509288	Up
ENSMUSG00000002083	Bbc3	174	87	1.07777	0.000102395	0.0052592	Up
ENSMUSG00000062345	Serpinb2	26	4	2.74047	0.000103608	0.00528194	Up
ENSMUSG00000049928	Glp2r	26	4	2.74047	0.000103608	0.00528194	Up
ENSMUSG00000079428	Tceal7	42	11	1.9992	0.000104191	0.00528194	Up
ENSMUSG00000022651	Retnlg	11	44	-1.90946	0.000104191	0.00528194	Down
ENSMUSG00000043073	Usp17le	67	25	1.49634	0.00010848	0.00548159	Up
ENSMUSG00000049723	Mmp12	55	133	-1.19324	0.000111411	0.00559345	Down
ENSMUSG00000059022	Kcp	127	59	1.18317	0.000111411	0.00559345	Up
ENSMUSG00000043099	Hic1	6417	3889	0.801367	0.00011346	0.00567376	NS
ENSMUSG00000022126	Acod1	20	65	-1.61566	0.000113737	0.00567376	Down
ENSMUSG00000068290	Ddrgk1	2468	1484	0.812685	0.000116389	0.00578274	NS
ENSMUSG00000029167	Ppargc1a	16	56	-1.72085	0.000117005	0.00578274	Down
ENSMUSG00000029623	Pdap1	1610	961	0.823256	0.000117033	0.00578274	NS
ENSMUSG00000045777	Ifitm10	250	133	0.988698	0.000120114	0.00589865	NS
ENSMUSG00000074643	Cpne1	3279	6028	-0.799514	0.000120134	0.00589865	NS
ENSMUSG00000001349	Cnn1	35	8	2.1902	0.000124562	0.00609688	Up
ENSMUSG00000022987	Zfp641	152	74	1.11601	0.000127374	0.00621504	Up
ENSMUSG00000070354	Evi2	28	5	2.53398	0.000128569	0.00625384	Up
ENSMUSG00000044968	Napepld	486	277	0.88965	0.000132662	0.00643287	NS
ENSMUSG00000018893	Mb	85	35	1.35577	0.000134283	0.00648592	Up
ENSMUSG00000030336	Cd27	37	9	2.10271	0.000134587	0.00648592	Up
ENSMUSG00000074738	Fndc10	67	154	-1.1204	0.000140106	0.00673114	Down
ENSMUSG00000021953	Tdh	39	10	2.02844	0.000142624	0.0068311	Up
ENSMUSG00000037437	Adam32	2	21	-3.23708	0.000143701	0.0068616	Down
ENSMUSG00000041144	Dnah7b	92	39	1.31421	0.000145525	0.00692752	Up
ENSMUSG00000067562	Dmrtc1c1	361	202	0.9161	0.000146853	0.00696948	NS
ENSMUSG00000025170	Rab40b	30	83	-1.38566	0.000147678	0.00698742	Down
ENSMUSG00000051113	Fam71e1	41	11	1.96453	0.000148835	0.00699971	Up
ENSMUSG00000022525	Hrasls	11	43	-1.87639	0.000148835	0.00699971	Down
ENSMUSG00000038576	Susd4	77	171	-1.07099	0.000153919	0.00721707	Down
ENSMUSG00000030093	Wnt7a	18	59	-1.62726	0.000155023	0.00723628	Down
ENSMUSG00000035032	Nek11	197	102	1.02759	0.000155255	0.00723628	Up
ENSMUSG00000015950	Ncf1	28	79	-1.41363	0.000157241	0.00730701	Down
ENSMUSG00000028713	Cyp4b1	13	49	-1.82573	0.000158433	0.00731886	Down
ENSMUSG00000026834	Acvr1c	13	49	-1.82573	0.000158433	0.00731886	Down
ENSMUSG00000033405	Nudt15	383	728	-0.847504	0.000165844	0.00763862	NS
ENSMUSG00000027871	Hsd3b1	71	28	1.41715	0.000167219	0.00767927	Up
ENSMUSG00000023806	Rsph3b	775	458	0.837558	0.000167843	0.00768533	NS
ENSMUSG00000027358	Bmp2	941	560	0.827511	0.000168525	0.00769402	NS
ENSMUSG00000070504	Fcrl6	984	1812	-0.80189	0.000169149	0.00769998	NS
ENSMUSG00000036199	Ndufa13	1594	965	0.802856	0.000171829	0.0077989	NS
ENSMUSG00000028407	Smim27	25	73	-1.46262	0.000172321	0.0077989	Down
ENSMUSG00000047898	Ccr4	101	45	1.24287	0.000174236	0.00784214	Up
ENSMUSG00000030706	Mrpl48	1309	789	0.809154	0.000174281	0.00784214	NS
ENSMUSG00000030087	Klf15	167	85	1.05207	0.000181405	0.00813293	Up
ENSMUSG00000033765	Calm4	310	172	0.928236	0.0001818	0.00813293	NS
ENSMUSG00000033467	Crlf2	1362	823	0.805553	0.000182306	0.00813293	NS
ENSMUSG00000021263	Degs2	1265	2311	-0.790434	0.000186369	0.00829051	NS
ENSMUSG00000023999	Kif6	63	24	1.46629	0.000187747	0.00832807	Up
ENSMUSG00000024346	Pfdn1	1325	801	0.804906	0.000190301	0.00841744	NS
ENSMUSG00000059824	Dbp	170	87	1.04424	0.000193067	0.00851569	Up
ENSMUSG00000046295	Ankle1	156	78	1.07764	0.000194067	0.00853565	Up
ENSMUSG00000048915	Efna5	229	447	-0.885689	0.000196576	0.00862173	NS
ENSMUSG00000067872	Ccdc87	27	5	2.48174	0.000200837	0.00876979	Up
ENSMUSG00000069892	9930111J21Rik2	264	509	-0.86794	0.000201075	0.00876979	NS
ENSMUSG00000042425	Frmpd3	19	60	-1.57396	0.000202378	0.00878021	Down
ENSMUSG00000072774	Zfp951	102	46	1.22545	0.000202439	0.00878021	Up
ENSMUSG00000001383	Zmat2	2547	1564	0.782396	0.000203102	0.0087846	NS
ENSMUSG00000024998	Plce1	140	284	-0.940977	0.000205065	0.00884497	NS
ENSMUSG00000003283	Hck	47	115	-1.2099	0.000207706	0.00893421	Down
ENSMUSG00000070345	Hsf5	40	11	1.92902	0.000212314	0.00910735	Up
ENSMUSG00000039787	Cercam	340	192	0.902867	0.000229252	0.00977895	NS
ENSMUSG00000055430	Nap1l5	29	6	2.32739	0.00023063	0.00977895	Up
ENSMUSG00000054204	Alkal2	6	31	-2.26737	0.00023063	0.00977895	Down
ENSMUSG00000024854	Pold4	879	529	0.811332	0.000230928	0.00977895	NS
ENSMUSG00000027643	Ghrh	2832	1750	0.773309	0.000231882	0.00977895	NS
ENSMUSG00000020159	Gabrp	861	1572	-0.789543	0.000231937	0.00977895	NS
ENSMUSG00000072494	Ppp1r3e	454	263	0.866199	0.000232355	0.00977895	NS
ENSMUSG00000050808	Muc15	205	399	-0.881487	0.000241341	0.0101298	NS
ENSMUSG00000048281	Dleu7	20	2	3.31978	0.000243751	0.0101763	Up
ENSMUSG00000030865	Chp2	2	20	-3.16713	0.000243751	0.0101763	Down
ENSMUSG00000091476	Catspere2	62	24	1.44325	0.000244433	0.0101775	Up
ENSMUSG00000056758	Hmga2	640	381	0.826956	0.000252422	0.0104822	NS
ENSMUSG00000009079	Ewsr1	7654	4781	0.757773	0.000253865	0.0105011	NS
ENSMUSG00000047507	Baiap3	654	390	0.824497	0.000254221	0.0105011	NS
ENSMUSG00000069266	Hist1h4b	4445	2769	0.761678	0.000256682	0.0105748	NS
ENSMUSG00000035385	Ccl2	33	86	-1.29983	0.000258396	0.0106174	Down
ENSMUSG00000032315	Cyp1a1	144	288	-0.920538	0.000259974	0.0106541	NS
ENSMUSG00000024426	Atat1	581	345	0.830594	0.000262334	0.0107227	NS
ENSMUSG00000028639	Ybx1	8942	5598	0.75456	0.000265026	0.0108045	NS
ENSMUSG00000027966	Col11a1	129	262	-0.942657	0.00027145	0.0110375	NS
ENSMUSG00000034792	Gna15	69	28	1.37599	0.00027273	0.0110607	Up
ENSMUSG00000051228	Nyx	33	8	2.10561	0.000273436	0.0110607	Up
ENSMUSG00000029368	Alb	31	82	-1.32108	0.000280914	0.0113338	Down
ENSMUSG00000051048	P4ha3	67	149	-1.07282	0.000287341	0.0115355	Down
ENSMUSG00000060678	Hist1h4c	5867	3677	0.75296	0.00028739	0.0115355	NS
ENSMUSG00000015085	Entpd2	188	100	0.988701	0.000290423	0.0116274	NS
ENSMUSG00000041695	Kcnj2	369	213	0.87126	0.000295658	0.0118067	NS
ENSMUSG00000050074	Spink8	14	49	-1.71977	0.000299766	0.0119402	Down
ENSMUSG00000022824	Muc13	610	365	0.81958	0.000304131	0.0120832	NS
ENSMUSG00000007030	Vwa7	43	13	1.7946	0.000305231	0.0120962	Up
ENSMUSG00000051827	Rhox2a	63	25	1.4077	0.000306105	0.0121001	Up
ENSMUSG00000041193	Pla2g5	105	50	1.14725	0.000309018	0.0121843	Up
ENSMUSG00000078958	Atp6ap1l	26	5	2.42754	0.000313333	0.0122616	Up
ENSMUSG00000054934	Kcnmb4	26	5	2.42754	0.000313333	0.0122616	Up
ENSMUSG00000021342	Prl	26	5	2.42754	0.000313333	0.0122616	Up
ENSMUSG00000036256	Igfbp7	2459	1535	0.758671	0.000316868	0.0123689	NS
ENSMUSG00000051147	Nat2	220	121	0.94065	0.000323004	0.012577	NS
ENSMUSG00000023009	Nckap5l	3437	2156	0.751645	0.000326378	0.0126768	NS
ENSMUSG00000001240	Ramp2	1843	1147	0.763011	0.000328182	0.0127152	NS
ENSMUSG00000068417	Pnp2	309	578	-0.824329	0.000331334	0.0128056	NS
ENSMUSG00000030049	Gkn2	48	114	-1.16701	0.000337425	0.0130088	Down
ENSMUSG00000033906	Zdhhc15	585	1064	-0.783977	0.000341169	0.0131197	NS
ENSMUSG00000022842	Ece2	20	60	-1.50042	0.000341983	0.0131197	Down
ENSMUSG00000020120	Plek	1037	1857	-0.761601	0.000345603	0.0132261	NS
ENSMUSG00000024925	Rnaseh2c	756	460	0.795469	0.000347751	0.0132758	NS
ENSMUSG00000068806	Olfr1259	28	6	2.27698	0.000352577	0.0134272	Up
ENSMUSG00000063296	Tmem117	19	58	-1.52515	0.00035419	0.0134558	Down
ENSMUSG00000026009	Icos	104	213	-0.954567	0.000360575	0.0136651	NS
ENSMUSG00000002379	Ndufa11	1763	1101	0.758036	0.000365645	0.0138163	NS
ENSMUSG00000036040	Adamtsl2	54	20	1.50586	0.000366334	0.0138163	Up
ENSMUSG00000035852	Misp	135	68	1.06682	0.000374403	0.0140866	Up
ENSMUSG00000030701	Plekhb1	60	134	-1.07877	0.000382057	0.01434	Down
ENSMUSG00000041658	Rragb	29	77	-1.32629	0.000384864	0.0144094	Down
ENSMUSG00000004933	Matk	89	40	1.23004	0.000385752	0.0144094	Up
ENSMUSG00000027636	Sla2	16	52	-1.61419	0.000389741	0.0145237	Down
ENSMUSG00000010406	Mrpl52	576	348	0.805641	0.00039786	0.0147909	NS
ENSMUSG00000056144	Trim34a	1310	815	0.763489	0.000398957	0.0147965	NS
ENSMUSG00000079559	Colca2	19	2	3.24624	0.00041343	0.0152969	Up
ENSMUSG00000035674	Ndufa3	809	497	0.781625	0.000416107	0.0153596	NS
ENSMUSG00000025290	Rps24	21091	13462	0.726616	0.000418872	0.0153937	NS
ENSMUSG00000069516	Lyz2	539	974	-0.774614	0.000421421	0.0153937	NS
ENSMUSG00000101174	Hoxd4	23	4	2.56447	0.000421961	0.0153937	Up
ENSMUSG00000038528	Mfsd4b5	23	4	2.56447	0.000421961	0.0153937	Up
ENSMUSG00000070708	Gtsf1l	4	25	-2.52916	0.000421961	0.0153937	Down
ENSMUSG00000042155	Klhl23	96	198	-0.964616	0.000424158	0.0154071	NS
ENSMUSG00000100210	Hist1h3f	13158	8395	0.727216	0.000424303	0.0154071	NS
ENSMUSG00000062044	Lmtk3	117	58	1.08958	0.000425708	0.0154077	Up
ENSMUSG00000060032	H2afj	1064	660	0.767731	0.000426292	0.0154077	NS
ENSMUSG00000030303	Far2	40	12	1.80487	0.000429203	0.0154255	Up
ENSMUSG00000040205	Cuzd1	12	42	-1.71833	0.000429203	0.0154255	Down
ENSMUSG00000034639	Setmar	203	111	0.949003	0.000429747	0.0154255	NS
ENSMUSG00000064363	mt-Nd4	38581	24679	0.723491	0.00043545	0.0155943	NS
ENSMUSG00000035285	Nat14	76	33	1.27912	0.000438362	0.0156593	Up
ENSMUSG00000030122	Ptms	10461	6679	0.726193	0.00043927	0.0156593	NS
ENSMUSG00000022346	Myc	2503	1583	0.739837	0.000440555	0.0156693	NS
ENSMUSG00000001604	Tcea3	57	22	1.44702	0.000448896	0.0159297	Up
ENSMUSG00000034868	Myl12b	3534	2247	0.732156	0.000459743	0.0162776	NS
ENSMUSG00000024309	Pfdn6	1057	658	0.762587	0.000464152	0.0163966	NS
ENSMUSG00000063767	S100a7a	55	21	1.46232	0.000467602	0.0164616	Up
ENSMUSG00000037966	Ninj1	3854	2454	0.730078	0.000468103	0.0164616	NS
ENSMUSG00000043487	Acot6	130	66	1.05541	0.000472556	0.0165809	Up
ENSMUSG00000015443	Gzmn	75	159	-1.00401	0.000474241	0.0166027	Down
ENSMUSG00000045362	Tnfrsf26	140	274	-0.889286	0.000475616	0.0166136	NS
ENSMUSG00000018259	Prl8a2	108467	188386	-0.717548	0.000476835	0.016619	NS
ENSMUSG00000037108	Zcwpw1	161	86	0.982476	0.000481204	0.0167339	NS
ENSMUSG00000036144	Meox2	310	571	-0.802094	0.000482463	0.0167404	NS
ENSMUSG00000033579	Fa2h	63	26	1.3514	0.000486893	0.0167869	Up
ENSMUSG00000023391	Dlx2	25	5	2.37123	0.000488104	0.0167869	Up
ENSMUSG00000048752	Prss50	25	5	2.37123	0.000488104	0.0167869	Up
ENSMUSG00000068196	Col8a1	5	27	-2.32626	0.000488104	0.0167869	Down
ENSMUSG00000021118	Plek2	144	75	1.01874	0.000489943	0.0168131	Up
ENSMUSG00000030930	Chst15	638	1139	-0.75714	0.000500459	0.0171363	NS
ENSMUSG00000052146	Rps10	8208	5265	0.71947	0.000506207	0.0172952	NS
ENSMUSG00000064358	mt-Co3	191953	123692	0.712887	0.000518369	0.0176721	NS
ENSMUSG00000015468	Notch4	1098	1933	-0.737013	0.000521527	0.017741	NS
ENSMUSG00000073062	Zxdb	99	201	-0.941959	0.000528774	0.0179484	NS
ENSMUSG00000067561	Dmrtc1c2	376	223	0.832212	0.00053453	0.0181044	NS
ENSMUSG00000062997	Rpl35	15420	9933	0.713381	0.000539069	0.0182187	NS
ENSMUSG00000027744	Stoml3	47	17	1.53888	0.000543102	0.0183153	Up
ENSMUSG00000029404	Arl6ip4	940	587	0.758058	0.00054561	0.0183588	NS
ENSMUSG00000074832	2410141K09Rik	31	79	-1.26739	0.000546742	0.0183588	Down
ENSMUSG00000078349	AW011738	52	118	-1.10152	0.000550183	0.0184347	Down
ENSMUSG00000032091	Tmprss4	134	69	1.03508	0.000553123	0.0184471	Up
ENSMUSG00000040037	Negr1	21	3	2.8341	0.000556462	0.0184471	Up
ENSMUSG00000035896	Rnase1	21	3	2.8341	0.000556462	0.0184471	Up
ENSMUSG00000017453	Pipox	3	21	-2.67995	0.000556462	0.0184471	Down
ENSMUSG00000030731	Syt3	3	21	-2.67995	0.000556462	0.0184471	Down
ENSMUSG00000027602	Map1lc3a	2064	1315	0.729211	0.000566488	0.0187397	NS
ENSMUSG00000014771	Pdcd2	455	275	0.805034	0.000568254	0.0187584	NS
ENSMUSG00000020062	Slc5a8	29	7	2.10932	0.00057344	0.0188897	Up
ENSMUSG00000037217	Syn1	13	45	-1.70321	0.000577021	0.0189676	Down
ENSMUSG00000004612	Nkg7	138	268	-0.878098	0.000595385	0.0194317	NS
ENSMUSG00000052270	Fpr2	8	33	-1.94935	0.00059626	0.0194317	Down
ENSMUSG00000024059	Clip4	8	33	-1.94935	0.00059626	0.0194317	Down
ENSMUSG00000027827	Kcnab1	8	33	-1.94935	0.00059626	0.0194317	Down
ENSMUSG00000059256	Gzmd	21585	37190	-0.705995	0.000597361	0.0194317	NS
ENSMUSG00000029646	Cdx2	2840	1821	0.720007	0.000600502	0.019484	NS
ENSMUSG00000022435	Upk3a	12	41	-1.68367	0.000602715	0.019484	Down
ENSMUSG00000047798	Cd300lf	12	41	-1.68367	0.000602715	0.019484	Down
ENSMUSG00000009185	Ccl8	11	39	-1.73597	0.000610301	0.0196593	Down
ENSMUSG00000090626	Tex9	188	104	0.932189	0.000610655	0.0196593	NS
ENSMUSG00000024914	Drap1	2717	1743	0.719287	0.000615455	0.0197731	NS
ENSMUSG00000022421	Nptxr	448	272	0.79849	0.000631235	0.0202384	NS
ENSMUSG00000072294	Klf12	130	254	-0.88681	0.000639183	0.0204192	NS
ENSMUSG00000030532	Hddc3	263	152	0.869327	0.00063949	0.0204192	NS
ENSMUSG00000030678	Maz	4822	3114	0.709727	0.000642811	0.0204834	NS
ENSMUSG00000006538	Ihh	32	80	-1.23988	0.000644633	0.0204996	Down
ENSMUSG00000027438	Napb	111	56	1.06422	0.000647982	0.0205642	Up
ENSMUSG00000066800	Rnasel	421	754	-0.761686	0.000663834	0.0210245	NS
ENSMUSG00000025481	Urah	4	24	-2.47058	0.000672116	0.0212225	Down
ENSMUSG00000071078	Nr2c2ap	581	359	0.773227	0.000674085	0.0212225	NS
ENSMUSG00000019806	Aig1	1389	2412	-0.717247	0.000674163	0.0212225	NS
ENSMUSG00000030761	Myo7a	1634	1045	0.723722	0.000684002	0.021489	NS
ENSMUSG00000022494	Shisa9	57	125	-1.05241	0.00069414	0.0217043	Down
ENSMUSG00000003484	Cyp4f18	330	596	-0.773739	0.000694552	0.0217043	NS
ENSMUSG00000051224	Tceanc	3229	5558	-0.70457	0.000695025	0.0217043	NS
ENSMUSG00000030117	Gdf3	2	18	-3.01615	0.000700954	0.0218457	Down
ENSMUSG00000048616	Nog	26	69	-1.32515	0.000715667	0.0222598	Down
ENSMUSG00000031119	Gpc4	481	855	-0.750852	0.000719203	0.0222964	NS
ENSMUSG00000091764	Zfp964	211	391	-0.810681	0.000719699	0.0222964	NS
ENSMUSG00000027254	Map1a	379	228	0.811701	0.000725277	0.0224247	NS
ENSMUSG00000079677	Fdx1l	59	128	-1.03695	0.000732818	0.0225949	Down
ENSMUSG00000039759	Thap3	503	310	0.776928	0.000734907	0.0225949	NS
ENSMUSG00000024210	Ip6k3	46	17	1.50794	0.000735123	0.0225949	Up
ENSMUSG00000000058	Cav2	641	1126	-0.733814	0.000745316	0.0228632	NS
ENSMUSG00000039628	Hs3st6	25	67	-1.33911	0.000756638	0.023165	Down
ENSMUSG00000067220	Cnga1	24	5	2.31263	0.000758987	0.0231914	Up
ENSMUSG00000046056	Sbsn	7306	4761	0.696689	0.00076432	0.0233088	NS
ENSMUSG00000093445	Lrch4	1466	940	0.719962	0.000766212	0.0233209	NS
ENSMUSG00000058093	Zfp729b	990	628	0.735433	0.000770127	0.0233629	NS
ENSMUSG00000091625	Lsm5	135	71	1.00465	0.000770584	0.0233629	Up
ENSMUSG00000032262	Elovl4	282	512	-0.781301	0.000775433	0.0234644	NS
ENSMUSG00000031314	Taf1	6613	11287	-0.692388	0.000797764	0.0240934	NS
ENSMUSG00000008843	Cldn13	61	26	1.30495	0.000800376	0.0241256	Up
ENSMUSG00000027500	Stmn2	28	72	-1.28	0.000807467	0.0242199	Down
ENSMUSG00000027223	Mapk8ip1	382	231	0.804224	0.000807771	0.0242199	NS
ENSMUSG00000043342	Hoxd9	668	419	0.751605	0.000808156	0.0242199	NS
ENSMUSG00000043501	Lgals2	53	21	1.409	0.000811266	0.0242295	Up
ENSMUSG00000003585	Sec14l2	545	338	0.767894	0.00081158	0.0242295	NS
ENSMUSG00000024958	Gpr137	1022	651	0.72944	0.000816044	0.0243162	NS
ENSMUSG00000039742	Fam71f1	40	14	1.58467	0.000820646	0.0243826	Up
ENSMUSG00000089945	Pakap	255	149	0.853517	0.000822487	0.0243826	NS
ENSMUSG00000063457	Rps15	15560	10192	0.689285	0.000822956	0.0243826	NS
ENSMUSG00000029875	Ccdc184	510	316	0.769217	0.00082867	0.0244656	NS
ENSMUSG00000000167	Pih1d2	80	37	1.18855	0.000828892	0.0244656	Up
ENSMUSG00000025804	Ccr1	119	232	-0.883601	0.000836136	0.0246329	NS
ENSMUSG00000051323	Pcdh19	970	1679	-0.712588	0.000838396	0.0246529	NS
ENSMUSG00000022199	Slc22a17	414	253	0.789072	0.00085099	0.0249762	NS
ENSMUSG00000026611	Spata17	28	7	2.05891	0.000857787	0.0251285	Up
ENSMUSG00000044854	1700056E22Rik	36	11	1.7775	0.000864433	0.0252285	Up
ENSMUSG00000059173	Pde1a	11	38	-1.69862	0.000864433	0.0252285	Down
ENSMUSG00000032083	Apoa1	573	358	0.757251	0.000866758	0.0252492	NS
ENSMUSG00000028356	Ambp	30	8	1.96864	0.000877812	0.0252972	Up
ENSMUSG00000040328	Olfr56	30	8	1.96864	0.000877812	0.0252972	Up
ENSMUSG00000115074	Ndor1	8	32	-1.90513	0.000877812	0.0252972	Down
ENSMUSG00000051242	Pcdhb9	10	36	-1.75681	0.000878105	0.0252972	Down
ENSMUSG00000036466	Megf11	10	36	-1.75681	0.000878105	0.0252972	Down
ENSMUSG00000021373	Cap2	78	36	1.19147	0.000878797	0.0252972	Up
ENSMUSG00000079042	Apela	724	1259	-0.719234	0.000879748	0.0252972	NS
ENSMUSG00000045532	C1ql1	32	9	1.89399	0.000883481	0.0253352	Up
ENSMUSG00000050428	Fbxo46	1693	1095	0.707473	0.000884316	0.0253352	NS
ENSMUSG00000076434	Wfdc3	58	24	1.34723	0.000896798	0.025603	Up
ENSMUSG00000043088	Il17re	52	115	-1.0644	0.000896943	0.025603	Down
ENSMUSG00000027792	Bche	64	28	1.26767	0.000907958	0.0258084	Up
ENSMUSG00000030125	Lrrc23	20	3	2.76413	0.000910749	0.0258084	Up
ENSMUSG00000035864	Syt1	3	20	-2.61	0.000910749	0.0258084	Down
ENSMUSG00000107499	Ccdc142	3	20	-2.61	0.000910749	0.0258084	Down
ENSMUSG00000022982	Sod1	4136	2707	0.690402	0.000919544	0.0260104	NS
ENSMUSG00000063564	Col23a1	202	115	0.890866	0.000928241	0.026209	NS
ENSMUSG00000035067	Xkr6	127	67	1.0001	0.000935181	0.0263573	Up
ENSMUSG00000030413	Pglyrp1	434	764	-0.736829	0.000943394	0.0265275	NS
ENSMUSG00000044033	Ccdc141	368	224	0.794744	0.000944621	0.0265275	NS
ENSMUSG00000040424	Hipk4	81	38	1.16811	0.000957442	0.0268393	Up
ENSMUSG00000024922	Ovol1	346	210	0.798895	0.000972277	0.0271652	NS
ENSMUSG00000039934	Gsap	262	473	-0.773109	0.000972546	0.0271652	NS
ENSMUSG00000036960	Clca2	594	1035	-0.722093	0.00097505	0.0271865	NS
ENSMUSG00000054293	P2ry10b	110	213	-0.873739	0.000987004	0.0274387	NS
ENSMUSG00000079235	Ccdc13	284	170	0.818771	0.00098761	0.0274387	NS
ENSMUSG00000049115	Agtr1a	56	121	-1.03102	0.000994692	0.0275864	Down
ENSMUSG00000050424	Pnma5	127	243	-0.856622	0.000999506	0.0276707	NS
ENSMUSG00000025876	Unc5a	1403	909	0.704971	0.00100218	0.0276957	NS
ENSMUSG00000072423	Psmb11	104	203	-0.885236	0.00101397	0.0279576	NS
ENSMUSG00000078497	Zfp978	67	30	1.23454	0.00101524	0.0279576	Up
ENSMUSG00000091971	Hspa1a	2074	1354	0.694023	0.00102507	0.0281786	NS
ENSMUSG00000052353	Cemip	240	434	-0.77547	0.00102966	0.028255	NS
ENSMUSG00000005994	Tyrp1	145	79	0.953881	0.0010327	0.0282887	NS
ENSMUSG00000041351	Rap1gap	8152	5381	0.678154	0.00103939	0.028422	NS
ENSMUSG00000020182	Ddc	72	148	-0.959458	0.00104485	0.0285215	NS
ENSMUSG00000068117	Mei1	31	76	-1.21163	0.00105353	0.0287081	Down
ENSMUSG00000026535	Ifi202b	451	790	-0.729684	0.00105998	0.0288336	NS
ENSMUSG00000027380	Acoxl	22	4	2.50068	0.00106861	0.0289675	Up
ENSMUSG00000024402	Lta	4	23	-2.40951	0.00106861	0.0289675	Down
ENSMUSG00000027661	Slc2a10	27	69	-1.27095	0.00108016	0.0292298	Down
ENSMUSG00000045545	Krt14	181	103	0.891404	0.00108556	0.0293251	NS
ENSMUSG00000034009	Rxfp1	23	61	-1.32372	0.00108855	0.0293552	Down
ENSMUSG00000029019	Nppb	102	199	-0.884524	0.0010962	0.0295104	NS
ENSMUSG00000034595	Ppp1r18	4018	2649	0.679891	0.00110336	0.0296522	NS
ENSMUSG00000052187	Hbb-y	152403	101225	0.669212	0.00111379	0.0298809	NS
ENSMUSG00000038271	Iffo1	788	505	0.720655	0.00112477	0.0301237	NS
ENSMUSG00000000673	Haao	50	20	1.39509	0.0011292	0.0301906	Up
ENSMUSG00000026271	Gpr35	73	149	-0.949299	0.00113533	0.0303026	NS
ENSMUSG00000041453	Rpl21	963	621	0.711713	0.00114558	0.0305241	NS
ENSMUSG00000032417	Rwdd2a	70	144	-0.960537	0.00115117	0.0306207	NS
ENSMUSG00000038607	Gng10	726	1247	-0.70144	0.00116052	0.0307969	NS
ENSMUSG00000032077	Bud13	1226	797	0.700105	0.00116174	0.0307969	NS
ENSMUSG00000029248	Thegl	5	25	-2.21577	0.00117769	0.0311653	Down
ENSMUSG00000023467	Tulp2	37	12	1.69275	0.00118125	0.0311653	Up
ENSMUSG00000060224	Pyroxd2	353	217	0.780504	0.00118162	0.0311653	NS
ENSMUSG00000069020	Urm1	1531	1001	0.691849	0.00119217	0.0313903	NS
ENSMUSG00000018470	Kcnab3	48	19	1.40985	0.00119594	0.0314366	Up
ENSMUSG00000009076	Zmat5	354	218	0.777954	0.00122416	0.0321103	NS
ENSMUSG00000031461	Myom2	112	59	1.00203	0.00122568	0.0321103	Up
ENSMUSG00000044034	Npb	155	87	0.911071	0.00122775	0.0321107	NS
ENSMUSG00000021974	Fgf9	21	57	-1.3566	0.00123242	0.0321789	Down
ENSMUSG00000027455	Nsfl1c	3847	2548	0.673229	0.00124236	0.0323844	NS
ENSMUSG00000076430	Hus1b	25	6	2.11423	0.00124544	0.0324106	Up
ENSMUSG00000000791	Il12rb1	137	75	0.946912	0.00125159	0.0325164	NS
ENSMUSG00000027612	Mmp24	16	48	-1.49901	0.001266	0.0328361	Down
ENSMUSG00000042821	Snai1	1780	1170	0.684196	0.00127061	0.0328744	NS
ENSMUSG00000029136	Rbks	306	186	0.796694	0.00127446	0.0328744	NS
ENSMUSG00000109523	Gdf1	27	7	2.00667	0.00128011	0.0328744	Up
ENSMUSG00000024806	Mlana	27	7	2.00667	0.00128011	0.0328744	Up
ENSMUSG00000038670	Mybpc2	27	7	2.00667	0.00128011	0.0328744	Up
ENSMUSG00000040715	Rsc1a1	7	29	-1.95327	0.00128011	0.0328744	Down
ENSMUSG00000019577	Pdk4	988	1679	-0.686065	0.0012939	0.0331739	NS
ENSMUSG00000049892	Rasd1	456	791	-0.715606	0.00130484	0.0333996	NS
ENSMUSG00000024866	Acy3	20	55	-1.37517	0.00131234	0.0335366	Down
ENSMUSG00000035208	Slfn8	105	202	-0.864326	0.00132065	0.0336938	NS
ENSMUSG00000079436	Kcnj13	431	748	-0.716304	0.00134081	0.0341524	NS
ENSMUSG00000040824	Snrpd2	1759	1159	0.680702	0.00135042	0.0343411	NS
ENSMUSG00000020154	Ptprb	4975	8315	-0.66212	0.001366	0.0346808	NS
ENSMUSG00000041272	Tox	61	127	-0.977646	0.00138503	0.0350501	NS
ENSMUSG00000072437	Nanos1	61	127	-0.977646	0.00138503	0.0350501	NS
ENSMUSG00000036298	Slc2a13	245	436	-0.752368	0.00140251	0.035435	NS
ENSMUSG00000038128	Camk4	58	122	-0.992366	0.00140814	0.0355197	NS
ENSMUSG00000019891	Dcbld1	388	242	0.759623	0.00141094	0.0355329	NS
ENSMUSG00000035890	Rnf126	4671	3115	0.663364	0.00141781	0.0356484	NS
ENSMUSG00000041737	Tmem45b	36	83	-1.12359	0.00142836	0.035856	Down
ENSMUSG00000009654	Oit3	327	202	0.773442	0.00143475	0.0359585	NS
ENSMUSG00000029869	Ephb6	68	139	-0.951346	0.00145658	0.0364471	NS
ENSMUSG00000008438	Adam21	19	3	2.69058	0.00148807	0.0370761	Up
ENSMUSG00000047459	Dynlrb1	1597	1055	0.676943	0.00148866	0.0370761	NS
ENSMUSG00000021390	Ogn	57	120	-0.993583	0.00148884	0.0370761	NS
ENSMUSG00000090919	Pabpc4l	47	102	-1.03704	0.00149157	0.0370849	Down
ENSMUSG00000016252	Atp5e	1587	1049	0.676108	0.00151238	0.0375232	NS
ENSMUSG00000014164	Klhl3	75	150	-0.920011	0.001514	0.0375232	NS
ENSMUSG00000029086	Prom1	7237	12028	-0.654037	0.00152069	0.0376293	NS
ENSMUSG00000032648	Pygm	77	37	1.1335	0.00152506	0.0376777	Up
ENSMUSG00000091490	Triml2	337	209	0.767767	0.00153281	0.0378093	NS
ENSMUSG00000037469	Acp7	340	211	0.766817	0.00154741	0.0381092	NS
ENSMUSG00000028975	Pex14	6322	4239	0.655528	0.00155399	0.0382111	NS
ENSMUSG00000079502	Cfap77	54	23	1.30542	0.00159636	0.0391758	Up
ENSMUSG00000000753	Serpinf1	65	30	1.1909	0.00159825	0.0391758	Up
ENSMUSG00000052563	D930048N14Rik	253	153	0.803976	0.00161073	0.03942	NS
ENSMUSG00000022090	Pdlim2	4232	2836	0.656345	0.0016141	0.0394335	NS
ENSMUSG00000073758	Sh3d21	1066	700	0.685568	0.00161633	0.0394335	NS
ENSMUSG00000042423	Fbrs	3928	2632	0.656497	0.00162941	0.0396905	NS
ENSMUSG00000031651	Triml1	317	197	0.764787	0.00164017	0.0398904	NS
ENSMUSG00000020469	Myl7	12	38	-1.5744	0.001648	0.0400186	Down
ENSMUSG00000021613	Hapln1	572	368	0.715	0.00165779	0.0401937	NS
ENSMUSG00000059401	Mamld1	68	137	-0.930457	0.001667	0.040258	NS
ENSMUSG00000029130	Rnf32	59	26	1.25695	0.00166818	0.040258	Up
ENSMUSG00000004473	Clec11a	59	26	1.25695	0.00166818	0.040258	Up
ENSMUSG00000092607	Scnm1	468	298	0.729836	0.00168549	0.0405919	NS
ENSMUSG00000034687	Fras1	205	367	-0.760918	0.00168721	0.0405919	NS
ENSMUSG00000028801	Stpg1	4	21	-2.27903	0.00169524	0.0405974	Down
ENSMUSG00000116876	AC122413.2	4	21	-2.27903	0.00169524	0.0405974	Down
ENSMUSG00000067578	Cbln4	4	21	-2.27903	0.00169524	0.0405974	Down
ENSMUSG00000093769	Hist2h3c1	4891	3288	0.651786	0.00170283	0.0407167	NS
ENSMUSG00000062115	Rai1	2788	1869	0.655815	0.00176126	0.0420494	NS
ENSMUSG00000067288	Rps28	6438	4341	0.647457	0.00176987	0.0421903	NS
ENSMUSG00000017817	Jph2	448	767	-0.696691	0.00177958	0.0423572	NS
ENSMUSG00000055409	Nell1	10	34	-1.67465	0.00179023	0.0424812	Down
ENSMUSG00000047990	C2cd4a	10	34	-1.67465	0.00179023	0.0424812	Down
ENSMUSG00000069565	Dazap1	2653	1780	0.654597	0.00181678	0.0430458	NS
ENSMUSG00000031845	Bco1	342	214	0.75492	0.00182164	0.0430955	NS
ENSMUSG00000055041	Commd5	887	1488	-0.667408	0.00183091	0.0431863	NS
ENSMUSG00000027956	Tmem144	1628	2707	-0.654668	0.00183438	0.0431863	NS
ENSMUSG00000052087	Rgs14	26	65	-1.23916	0.00183787	0.0431863	Down
ENSMUSG00000000544	Gpa33	26	65	-1.23916	0.00183787	0.0431863	Down
ENSMUSG00000089665	Fcor	30	9	1.80125	0.0018476	0.0431863	Up
ENSMUSG00000020907	Rcvrn	30	9	1.80125	0.0018476	0.0431863	Up
ENSMUSG00000022860	Chodl	30	9	1.80125	0.0018476	0.0431863	Up
ENSMUSG00000025165	Sectm1a	9	32	-1.73761	0.0018476	0.0431863	Down
ENSMUSG00000056270	Prr9	66	133	-0.930738	0.00185533	0.0433021	NS
ENSMUSG00000007682	Dio2	156	284	-0.784986	0.00185982	0.0433422	NS
ENSMUSG00000079056	Kcnip3	32	75	-1.14693	0.00187015	0.0435178	Down
ENSMUSG00000017723	Wfdc2	1619	2689	-0.65304	0.00188567	0.0436855	NS
ENSMUSG00000091155	Serpine3	24	6	2.05563	0.00188767	0.0436855	Up
ENSMUSG00000033854	Kcnk10	24	6	2.05563	0.00188767	0.0436855	Up
ENSMUSG00000029378	Areg	8	30	-1.8124	0.00188854	0.0436855	Down
ENSMUSG00000074028	Slc22a13	26	7	1.95248	0.00190528	0.0440075	Up
ENSMUSG00000029304	Spp1	29508	48478	-0.637335	0.00191494	0.0441646	NS
ENSMUSG00000050875	Minar2	14	43	-1.53185	0.00191784	0.0441646	Down
ENSMUSG00000032377	Plscr4	22	57	-1.28987	0.00192057	0.0441646	Down
ENSMUSG00000049811	Fam161a	214	129	0.808511	0.00192647	0.0442352	NS
ENSMUSG00000023333	Gcm1	1471	2443	-0.652926	0.00193649	0.0444	NS
ENSMUSG00000053279	Aldh1a1	55	115	-0.983668	0.00194527	0.044536	NS
ENSMUSG00000020799	Tekt1	18	50	-1.38903	0.00196109	0.0447867	Down
ENSMUSG00000002274	Metrn	175	314	-0.76411	0.00196196	0.0447867	NS
ENSMUSG00000029993	Nfu1	899	593	0.679059	0.00196501	0.0447907	NS
ENSMUSG00000042312	S100a13	572	371	0.70329	0.00197396	0.0448365	NS
ENSMUSG00000069763	Tmem100	386	662	-0.699169	0.00197399	0.0448365	NS
ENSMUSG00000018537	Pcgf2	350	220	0.748398	0.00197563	0.0448365	NS
ENSMUSG00000039195	1110008P14Rik	1349	900	0.662705	0.00199828	0.0450154	NS
ENSMUSG00000035283	Adrb1	603	1017	-0.675094	0.00200219	0.0450154	NS
ENSMUSG00000042401	Crtac1	69	33	1.13995	0.00200694	0.0450154	Up
ENSMUSG00000074780	Anapc15-ps	16	2	3.00003	0.00200946	0.0450154	Up
ENSMUSG00000040231	Syngr4	16	2	3.00003	0.00200946	0.0450154	Up
ENSMUSG00000029307	Dmp1	16	2	3.00003	0.00200946	0.0450154	Up
ENSMUSG00000045876	Pcdhb8	16	2	3.00003	0.00200946	0.0450154	Up
ENSMUSG00000049939	Lrrc4	2	16	-2.8475	0.00200946	0.0450154	Down
ENSMUSG00000042581	Thsd7b	2	16	-2.8475	0.00200946	0.0450154	Down
ENSMUSG00000044083	Efcab8	1137	756	0.66757	0.00202367	0.0452627	NS
ENSMUSG00000025409	Mbd6	1918	1288	0.653305	0.00202748	0.0452627	NS
ENSMUSG00000078945	Naip2	167	301	-0.770594	0.0020292	0.0452627	NS
ENSMUSG00000028635	Edn2	171	307	-0.764933	0.00206375	0.0459109	NS
ENSMUSG00000031997	Trpc6	69	137	-0.909432	0.00206414	0.0459109	NS
ENSMUSG00000025374	Nabp2	994	659	0.67175	0.00207404	0.0460656	NS
ENSMUSG00000026832	Cytip	106	199	-0.829094	0.00208245	0.046176	NS
ENSMUSG00000024424	Ttc39c	474	803	-0.681487	0.00208493	0.046176	NS
ENSMUSG00000068551	Zfp467	190	339	-0.756022	0.00208919	0.0462049	NS
ENSMUSG00000066607	Insyn1	841	555	0.67838	0.00209483	0.0462343	NS
ENSMUSG00000059327	Eda	47	99	-0.994024	0.00209644	0.0462343	NS
ENSMUSG00000056055	Sag	46	19	1.34861	0.00210254	0.0463033	Up
ENSMUSG00000025626	Phf6	799	1335	-0.661605	0.00211148	0.0464347	NS
ENSMUSG00000050751	Pgbd5	36	81	-1.08846	0.00212081	0.0465743	Down
ENSMUSG00000026829	Gbgt1	126	70	0.925631	0.00212646	0.0466329	NS
ENSMUSG00000040118	Cacna2d1	242	423	-0.726477	0.00214226	0.0469134	NS
ENSMUSG00000003273	Car11	67	32	1.14181	0.00215665	0.0471624	Up
ENSMUSG00000002032	Tmem25	13	39	-1.49739	0.00216503	0.0472794	Down
ENSMUSG00000058600	Rpl30	5152	8442	-0.633553	0.00217508	0.0474324	NS
ENSMUSG00000035914	Cd276	301	188	0.757515	0.00219285	0.0477534	NS
ENSMUSG00000039481	Nrtn	479	310	0.706413	0.0022107	0.048075	NS
ENSMUSG00000110949	Nudt8	378	241	0.727936	0.00222348	0.0482858	NS
ENSMUSG00000063305	Psg20	307	529	-0.705921	0.00223281	0.0484211	NS
ENSMUSG00000022797	Tfrc	69181	112837	-0.626904	0.0022499	0.048724	NS
ENSMUSG00000032915	Adgre4	44	18	1.36212	0.00225486	0.0487636	Up
ENSMUSG00000024164	C3	544	914	-0.669581	0.00228225	0.0492878	NS
ENSMUSG00000053338	Tarm1	56	25	1.23812	0.00228741	0.0493217	Up
ENSMUSG00000028799	Zfp362	1804	1217	0.646702	0.00229224	0.0493217	NS
ENSMUSG00000037759	Ptger2	12	37	-1.53606	0.0022933	0.0493217	Down
ENSMUSG00000026851	BC005624	646	425	0.682794	0.002316	0.0497415	NS
ENSMUSG00000021866	Anxa11	20000	13683	0.626498	0.00232266	0.0498159	NS
ENSMUSG00000071076	Jund	6897	4707	0.630034	0.00232757	0.0498528	NS
ENSMUSG00000006574	Slc4a1	3537	2406	0.634749	0.00234911	0.0502452	NS
ENSMUSG00000033114	Slc35d2	424	718	-0.680877	0.00235377	0.050276	NS
ENSMUSG00000020427	Igfbp3	2588	4237	-0.632294	0.00239651	0.051119	NS
ENSMUSG00000032322	Pstpip1	2280	1546	0.639338	0.00239996	0.0511226	NS
ENSMUSG00000043719	Col6a6	42	17	1.37705	0.00241843	0.0513991	Up
ENSMUSG00000055691	Gja6	18	3	2.61309	0.0024261	0.0513991	Up
ENSMUSG00000052631	Sh2d6	18	3	2.61309	0.0024261	0.0513991	Up
ENSMUSG00000019865	Nmbr	3	18	-2.45902	0.0024261	0.0513991	Down
ENSMUSG00000031157	Pqbp1	610	401	0.68392	0.00243605	0.0515401	NS
ENSMUSG00000047414	Flrt2	405	685	-0.679132	0.00244178	0.0515912	NS
ENSMUSG00000031388	Naa10	994	664	0.660847	0.00245364	0.0517718	NS
ENSMUSG00000026205	Slc23a3	47	98	-0.979396	0.00248181	0.052257	NS
ENSMUSG00000073489	Ifi204	176	312	-0.746681	0.00248423	0.052257	NS
ENSMUSG00000031570	Plpp5	2815	1916	0.63389	0.00248668	0.052257	NS
ENSMUSG00000025467	Prap1	912	1508	-0.646574	0.00251037	0.0526236	NS
ENSMUSG00000017299	Dnttip1	1135	762	0.653628	0.00251086	0.0526236	NS
ENSMUSG00000025059	Gk	295	505	-0.696454	0.00252472	0.0528432	NS
ENSMUSG00000070732	Rbm44	99	186	-0.83014	0.00255273	0.0533029	NS
ENSMUSG00000034379	Wdr5b	231	142	0.780344	0.00255351	0.0533029	NS
ENSMUSG00000027357	Crls1	1982	3241	-0.630564	0.00257886	0.0536269	NS
ENSMUSG00000000682	Cd52	76	38	1.07633	0.00257934	0.0536269	Up
ENSMUSG00000045034	Ankrd34b	76	38	1.07633	0.00257934	0.0536269	Up
ENSMUSG00000040280	Ndufa4l2	625	412	0.67993	0.00260033	0.0539915	NS
ENSMUSG00000021340	Gpld1	112	206	-0.799592	0.00261626	0.0542501	NS
ENSMUSG00000010607	Pigyl	256	160	0.756487	0.00262146	0.0542857	NS
ENSMUSG00000061689	Dlgap4	5675	3891	0.62335	0.00263671	0.0545219	NS
ENSMUSG00000039153	Runx2	520	340	0.691656	0.00263985	0.0545219	NS
ENSMUSG00000026442	Nfasc	4	20	-2.20908	0.00268219	0.0553232	Down
ENSMUSG00000038721	Hoxb7	24	59	-1.21464	0.00269915	0.0555265	Down
ENSMUSG00000023781	Hes7	57	26	1.2073	0.00269915	0.0555265	Up
ENSMUSG00000009092	Derl3	2713	1853	0.628878	0.00270943	0.0556645	NS
ENSMUSG00000028644	Ermap	2388	1629	0.630663	0.00271364	0.0556778	NS
ENSMUSG00000097386	9130213A22Rik	27	8	1.81728	0.00275824	0.0563707	Up
ENSMUSG00000036770	Stpg3	8	29	-1.76371	0.00275824	0.0563707	Down
ENSMUSG00000071089	Trim75	8	29	-1.76371	0.00275824	0.0563707	Down
ENSMUSG00000005583	Mef2c	830	555	0.659388	0.00277386	0.0565901	NS
ENSMUSG00000078554	Fam229a	45	19	1.31699	0.00277865	0.0565901	Up
ENSMUSG00000040447	Spns2	481	805	-0.66393	0.00277985	0.0565901	NS
ENSMUSG00000045100	Slc25a26	383	247	0.711428	0.00278455	0.0566119	NS
ENSMUSG00000046133	C130073F10Rik	5	23	-2.09612	0.0028132	0.056898	Down
ENSMUSG00000014686	Ceacam16	5	22	-2.03235	0.0028132	0.056898	Down
ENSMUSG00000041556	Fbxo2	5	22	-2.03235	0.0028132	0.056898	Down
ENSMUSG00000026679	Enkur	5	22	-2.03235	0.0028132	0.056898	Down
ENSMUSG00000042118	Bhmt2	25	7	1.89616	0.00282728	0.0569615	Up
ENSMUSG00000068696	Gpr88	7	27	-1.85065	0.00282728	0.0569615	Down
ENSMUSG00000027485	Bpifb1	7	27	-1.85065	0.00282728	0.0569615	Down
ENSMUSG00000052616	Terb1	49	103	-0.991126	0.00283093	0.0569616	NS
ENSMUSG00000039781	Cep131	639	424	0.670476	0.00285767	0.0574255	NS
ENSMUSG00000023170	Gps2	574	379	0.677557	0.00287607	0.0577079	NS
ENSMUSG00000033182	Kbtbd12	50	22	1.25842	0.00287911	0.0577079	Up
ENSMUSG00000010154	Spire2	168	100	0.826541	0.0028953	0.0579579	NS
ENSMUSG00000044254	Pcsk9	51	106	-0.97492	0.00291314	0.0581659	NS
ENSMUSG00000022683	Pla2g10	51	106	-0.97492	0.00291314	0.0581659	NS
ENSMUSG00000041096	Tspyl2	315	201	0.726679	0.00292858	0.0583996	NS
ENSMUSG00000023828	Slc22a3	3983	6447	-0.61587	0.00294554	0.0586628	NS
ENSMUSG00000022428	Cby1	466	305	0.690177	0.00297122	0.0590989	NS
ENSMUSG00000025645	Ccdc51	881	592	0.652318	0.00298911	0.0593439	NS
ENSMUSG00000039720	Got1l1	103	57	0.930953	0.00299114	0.0593439	NS
ENSMUSG00000029049	Morn1	125	71	0.89372	0.00300909	0.0595745	NS
ENSMUSG00000031367	Ap1s2	590	978	-0.650125	0.00301039	0.0595745	NS
ENSMUSG00000073705	Cenps	271	171	0.742748	0.00301946	0.0596369	NS
ENSMUSG00000021952	Xpo4	5514	3803	0.614831	0.00302151	0.0596369	NS
ENSMUSG00000078656	Vps25	1426	2323	-0.625085	0.003025	0.0596369	NS
ENSMUSG00000038980	Rbbp8nl	80	41	1.04094	0.00303552	0.0597688	Up
ENSMUSG00000028670	Lypla2	3411	2347	0.618236	0.00305738	0.0600649	NS
ENSMUSG00000048997	Atxn7l2	372	241	0.704859	0.00306043	0.0600649	NS
ENSMUSG00000023829	Slc22a1	31	71	-1.11362	0.0030621	0.0600649	Down
ENSMUSG00000037605	Adgrl3	457	299	0.6907	0.00308036	0.0603472	NS
ENSMUSG00000028393	Alad	7865	12675	-0.609572	0.00309903	0.0606369	NS
ENSMUSG00000035048	Anapc13	861	580	0.648732	0.00311396	0.0608527	NS
ENSMUSG00000020496	Rnf187	3929	2709	0.615265	0.00313061	0.0611016	NS
ENSMUSG00000040563	Plppr2	91	48	0.999791	0.00314285	0.0611875	NS
ENSMUSG00000018168	Ikzf3	46	95	-0.965547	0.00314285	0.0611875	NS
ENSMUSG00000033998	Kcnk1	570	943	-0.647298	0.00315193	0.061288	NS
ENSMUSG00000049744	Arhgap15	58	27	1.17816	0.0031579	0.0613276	Up
ENSMUSG00000037661	Gpr160	152	269	-0.744183	0.00316351	0.0613603	NS
ENSMUSG00000025658	Cnksr2	180	109	0.801831	0.0031864	0.0617276	NS
ENSMUSG00000050677	Ccdc96	33	74	-1.08337	0.00322592	0.0624158	Down
ENSMUSG00000040152	Thbs1	5722	9208	-0.607471	0.00326138	0.0630158	NS
ENSMUSG00000067377	Tspan6	996	1625	-0.627273	0.00326501	0.0630158	NS
ENSMUSG00000040009	Gnaz	926	626	0.64363	0.003299	0.0635933	NS
ENSMUSG00000033752	Mnd1	97	53	0.949195	0.00332527	0.0640208	NS
ENSMUSG00000010796	Asz1	107	60	0.912017	0.00333948	0.064215	NS
ENSMUSG00000042351	Grap2	268	170	0.73515	0.00334678	0.0642763	NS
ENSMUSG00000038690	Atp5j2	996	675	0.640047	0.00336421	0.0645316	NS
ENSMUSG00000027577	Chrna4	203	351	-0.710768	0.0033839	0.064714	NS
ENSMUSG00000022181	C6	15	2	2.90764	0.00339444	0.064714	Up
ENSMUSG00000116158	Kiss1	15	2	2.90764	0.00339444	0.064714	Up
ENSMUSG00000070985	Acnat1	15	2	2.90764	0.00339444	0.064714	Up
ENSMUSG00000035528	Npffr2	2	15	-2.75516	0.00339444	0.064714	Down
ENSMUSG00000027796	Smad9	404	264	0.692437	0.00340359	0.0647699	NS
ENSMUSG00000036751	Cox6b1	7682	5334	0.605139	0.00340915	0.0647699	NS
ENSMUSG00000038374	Rbm8a	1765	1212	0.621112	0.00340981	0.0647699	NS
ENSMUSG00000067297	Ifit1bl2	56	26	1.18182	0.0034238	0.0649566	Up
ENSMUSG00000030822	Prr14	2035	1401	0.617413	0.00345953	0.0655547	NS
ENSMUSG00000078768	Zfp566	399	261	0.690956	0.00347698	0.065717	NS
ENSMUSG00000002565	Scin	867	1414	-0.62672	0.0034803	0.065717	NS
ENSMUSG00000031111	Igsf1	114	206	-0.774085	0.00348072	0.065717	NS
ENSMUSG00000063142	Kcnma1	14	41	-1.46335	0.00349787	0.0659463	Down
ENSMUSG00000030683	Sez6l2	448	295	0.681434	0.00350131	0.0659463	NS
ENSMUSG00000024544	Ldlrad4	179	109	0.793799	0.00351564	0.0661363	NS
ENSMUSG00000020211	Sf3a2	1677	1153	0.619321	0.00355922	0.0668756	NS
ENSMUSG00000001962	Fam50a	1860	1281	0.616869	0.00357679	0.067125	NS
ENSMUSG00000026458	Ppfia4	149	89	0.821419	0.00358934	0.0672796	NS
ENSMUSG00000058818	Pirb	79	41	1.02282	0.00365246	0.0683808	Up
ENSMUSG00000044894	Uqcrq	4021	2793	0.604603	0.00367388	0.0686941	NS
ENSMUSG00000038193	Hand2	5490	3820	0.602104	0.003678	0.0686941	NS
ENSMUSG00000028914	Casp9	1348	2177	-0.612589	0.00371573	0.0693145	NS
ENSMUSG00000029121	Crmp1	161	97	0.809071	0.0037201	0.0693145	NS
ENSMUSG00000030492	Slc7a9	20	51	-1.26649	0.00372542	0.0693309	Down
ENSMUSG00000062981	Mrpl42	608	408	0.654224	0.00373604	0.0694442	NS
ENSMUSG00000103677	Pcdhga4	240	151	0.746877	0.00374177	0.0694442	NS
ENSMUSG00000042988	Notum	70	134	-0.856797	0.00374485	0.0694442	NS
ENSMUSG00000031098	Syt8	114	65	0.8881	0.0037569	0.0695851	NS
ENSMUSG00000028133	Rwdd3	126	226	-0.76344	0.00376449	0.0696431	NS
ENSMUSG00000038508	Gdf15	66	33	1.07594	0.00377352	0.0696717	Up
ENSMUSG00000028348	Cavin4	82	43	1.00801	0.00377496	0.0696717	Up
ENSMUSG00000050097	Ces2b	28	9	1.70213	0.00381958	0.0704119	Up
ENSMUSG00000002658	Gtf2f1	2070	1433	0.609435	0.00388103	0.0714227	NS
ENSMUSG00000056501	Cebpb	4438	7092	-0.597382	0.00388356	0.0714227	NS
ENSMUSG00000024910	Ctsw	77	40	1.0214	0.00393896	0.0722594	Up
ENSMUSG00000096740	Lbhd1	802	545	0.636112	0.00393945	0.0722594	NS
ENSMUSG00000025776	Crispld1	3	17	-2.37715	0.00394482	0.0722594	Down
ENSMUSG00000110206	Flt3l	33	73	-1.06377	0.00394756	0.0722594	Down
ENSMUSG00000004709	Cd244a	186	320	-0.703518	0.00396373	0.0724704	NS
ENSMUSG00000025931	Paqr8	854	1385	-0.618619	0.00397208	0.072538	NS
ENSMUSG00000039205	Ciz1	2277	1580	0.606057	0.00398676	0.0727211	NS
ENSMUSG00000078139	AK157302	98	180	-0.797496	0.00401481	0.0729848	NS
ENSMUSG00000047216	Cdh19	26	8	1.76308	0.00401524	0.0729848	Up
ENSMUSG00000020639	Pfn4	8	28	-1.71331	0.00401524	0.0729848	Down
ENSMUSG00000005575	Ube2m	3869	2698	0.598934	0.00402479	0.0730734	NS
ENSMUSG00000028849	Map7d1	8896	6227	0.593497	0.0040351	0.0731464	NS
ENSMUSG00000078898	Zfp968	173	106	0.784862	0.00403818	0.0731464	NS
ENSMUSG00000090215	Trim34b	316	528	-0.661522	0.00405328	0.0733348	NS
ENSMUSG00000028042	Zbtb7b	5643	3945	0.595308	0.00406756	0.073508	NS
ENSMUSG00000035394	Cfap53	35	13	1.49855	0.00408027	0.0736524	Up
ENSMUSG00000004552	Ctse	222	140	0.743487	0.00413356	0.0745281	NS
ENSMUSG00000055150	Zfp78	114	204	-0.760018	0.0041749	0.0751868	NS
ENSMUSG00000030144	Clec4d	7	26	-1.79646	0.00418133	0.0752158	Down
ENSMUSG00000029675	Eln	60	29	1.12434	0.00422381	0.0758028	Up
ENSMUSG00000041134	Cyyr1	445	732	-0.63901	0.00422619	0.0758028	NS
ENSMUSG00000023755	Rhebl1	150	262	-0.725255	0.00422853	0.0758028	NS
ENSMUSG00000038451	Spsb2	1064	731	0.620353	0.00424388	0.0759352	NS
ENSMUSG00000028104	Polr3gl	254	163	0.718398	0.00424564	0.0759352	NS
ENSMUSG00000005107	Slc2a9	44	90	-0.95161	0.00429517	0.0764828	NS
ENSMUSG00000039021	Ttc16	22	6	1.93076	0.00429585	0.0764828	Up
ENSMUSG00000071771	Rhox4b	6	24	-1.89987	0.00429585	0.0764828	Down
ENSMUSG00000047511	Olfr1396	6	24	-1.89987	0.00429585	0.0764828	Down
ENSMUSG00000026712	Mrc1	173	299	-0.710092	0.00431495	0.0766705	NS
ENSMUSG00000007867	Ift43	958	657	0.62292	0.00432076	0.0766705	NS
ENSMUSG00000074361	C5ar2	382	252	0.67876	0.00432113	0.0766705	NS
ENSMUSG00000062151	Unc13c	5	21	-1.96564	0.00432709	0.0766892	Down
ENSMUSG00000074676	Foxs1	55	26	1.15588	0.00433438	0.0767313	Up
ENSMUSG00000033446	Lpar6	683	1108	-0.619024	0.00436841	0.0770957	NS
ENSMUSG00000030120	Mlf2	6939	4871	0.589384	0.00436947	0.0770957	NS
ENSMUSG00000040649	Rimklb	8061	12791	-0.587204	0.00436978	0.0770957	NS
ENSMUSG00000046387	Pcdhb17	115	205	-0.754482	0.00437543	0.0771084	NS
ENSMUSG00000052373	Mpp3	89	48	0.967773	0.00439584	0.0772935	NS
ENSMUSG00000047067	Dusp28	46	93	-0.934892	0.00439584	0.0772935	NS
ENSMUSG00000021221	Dpf3	621	421	0.639503	0.00440858	0.0773862	NS
ENSMUSG00000056215	Lrguk	45	20	1.24347	0.00441553	0.0773862	Up
ENSMUSG00000021606	Ndufs6	796	544	0.627929	0.00441598	0.0773862	NS
ENSMUSG00000025272	Tro	1374	2200	-0.600191	0.0044538	0.0778894	NS
ENSMUSG00000010205	Raver1	1922	3067	-0.595302	0.00445688	0.0778894	NS
ENSMUSG00000040181	Fmo1	634	1029	-0.619705	0.00445966	0.0778894	NS
ENSMUSG00000061482	Hist1h4d	16631	11713	0.584646	0.00448559	0.0782547	NS
ENSMUSG00000098132	Rassf10	41	85	-0.970858	0.00451233	0.0786334	NS
ENSMUSG00000031209	Heph	213	361	-0.681948	0.00452289	0.0787296	NS
ENSMUSG00000020441	2310033P09Rik	719	490	0.631963	0.00453948	0.0789302	NS
ENSMUSG00000064341	mt-Nd1	7049	4960	0.585953	0.00459551	0.0796641	NS
ENSMUSG00000036790	Slitrk2	58	28	1.12593	0.00459709	0.0796641	Up
ENSMUSG00000057337	Chst3	58	28	1.12593	0.00459709	0.0796641	Up
ENSMUSG00000061947	Serpina10	36	77	-1.01551	0.00460209	0.0796641	Down
ENSMUSG00000037206	Islr	162	99	0.788593	0.00462205	0.079921	NS
ENSMUSG00000043059	Zfp513	1859	1296	0.5993	0.00463842	0.0800002	NS
ENSMUSG00000025422	Agap2	65	33	1.05395	0.00464257	0.0800002	Up
ENSMUSG00000002797	Ggct	65	33	1.05395	0.00464257	0.0800002	Up
ENSMUSG00000072115	Ang	338	222	0.685035	0.00464712	0.0800002	NS
ENSMUSG00000016344	Ppdpf	1970	1375	0.597605	0.0046815	0.0804601	NS
ENSMUSG00000021928	Ebpl	1535	2449	-0.595028	0.00468415	0.0804601	NS
ENSMUSG00000021879	Dnah12	14	40	-1.42784	0.00470459	0.0807225	Down
ENSMUSG00000004730	Adgre1	103	186	-0.773065	0.00471032	0.0807321	NS
ENSMUSG00000031444	F10	23	55	-1.17467	0.00472574	0.0808189	Down
ENSMUSG00000050957	Insl6	53	25	1.15887	0.00472574	0.0808189	Up
ENSMUSG00000079298	Klrb1b	156	271	-0.717419	0.00473348	0.0808628	NS
ENSMUSG00000078861	Zfp931	285	475	-0.657853	0.0047585	0.0812013	NS
ENSMUSG00000048521	Cxcr6	33	72	-1.04391	0.00482304	0.0821231	Down
ENSMUSG00000090210	Itga10	68	35	1.03436	0.00482304	0.0821231	Up
ENSMUSG00000043251	Exoc3l	313	519	-0.650481	0.00483893	0.082304	NS
ENSMUSG00000073771	Btbd19	223	142	0.729522	0.00486182	0.0826034	NS
ENSMUSG00000034685	Fam171a2	232	148	0.726919	0.00487627	0.0827588	NS
ENSMUSG00000039568	Ubald1	1399	974	0.601225	0.00493162	0.0835233	NS
ENSMUSG00000037960	Card19	719	493	0.623159	0.00493201	0.0835233	NS
ENSMUSG00000054435	Gimap4	490	797	-0.622785	0.00497338	0.0840204	NS
ENSMUSG00000079657	Rab26	82	44	0.974941	0.00498785	0.0840204	NS
ENSMUSG00000022546	Gpt	82	44	0.974941	0.00498785	0.0840204	NS
ENSMUSG00000021322	Aoah	42	86	-0.953043	0.00498785	0.0840204	NS
ENSMUSG00000026395	Ptprc	702	1131	-0.609083	0.00498828	0.0840204	NS
ENSMUSG00000090877	Hspa1b	4665	3291	0.582219	0.00504766	0.0848229	NS
ENSMUSG00000053552	Ebf4	63	32	1.05317	0.0050477	0.0848229	Up
ENSMUSG00000045752	Tssc4	895	618	0.613064	0.00505222	0.0848229	NS
ENSMUSG00000091694	Apol11b	85	157	-0.80546	0.00505846	0.0848366	NS
ENSMUSG00000006576	Slc4a3	233	149	0.723414	0.00506813	0.0849075	NS
ENSMUSG00000037428	Vgf	701	480	0.625131	0.0050857	0.0850116	NS
ENSMUSG00000027579	Srms	698	478	0.624967	0.00508837	0.0850116	NS
ENSMUSG00000020680	Taf15	3314	2334	0.58463	0.00509588	0.0850116	NS
ENSMUSG00000037860	Aim2	89	163	-0.793274	0.00509612	0.0850116	NS
ENSMUSG00000050050	Ccdc158	36	15	1.33449	0.00512099	0.0853353	Up
ENSMUSG00000034227	Foxj1	101	58	0.877663	0.00512724	0.0853483	NS
ENSMUSG00000024901	Peli3	178	111	0.759522	0.00519761	0.0864276	NS
ENSMUSG00000000320	Alox12	184	115	0.756302	0.00521365	0.0866021	NS
ENSMUSG00000042670	Immp1l	984	1570	-0.595087	0.00529038	0.0877833	NS
ENSMUSG00000047371	Zfp768	1037	720	0.605146	0.00530776	0.0879579	NS
ENSMUSG00000066149	Cdc26	1539	1077	0.593804	0.00531217	0.0879579	NS
ENSMUSG00000045519	Zfp560	384	628	-0.630609	0.00536756	0.0887808	NS
ENSMUSG00000067199	Frat1	156	96	0.778522	0.00538228	0.0888556	NS
ENSMUSG00000095105	Edaradd	80	43	0.972439	0.00538664	0.0888556	NS
ENSMUSG00000050954	Zfp169	92	167	-0.780459	0.00539485	0.0888556	NS
ENSMUSG00000045036	Tmem232	159	98	0.776274	0.00539485	0.0888556	NS
ENSMUSG00000069893	9930111J21Rik1	176	300	-0.690121	0.0054105	0.0890196	NS
ENSMUSG00000050866	Clrn3	168	104	0.770028	0.00542561	0.0891743	NS
ENSMUSG00000006360	Crip1	967	671	0.605995	0.0054319	0.0891837	NS
ENSMUSG00000062444	Ap3b2	235	151	0.716519	0.00546676	0.0895359	NS
ENSMUSG00000070570	Slc17a7	54	26	1.12947	0.00547566	0.0895359	Up
ENSMUSG00000078627	March10	54	26	1.12947	0.00547566	0.0895359	Up
ENSMUSG00000022964	Tmem50b	578	931	-0.60872	0.00547629	0.0895359	NS
ENSMUSG00000026357	Rgs18	70	131	-0.824163	0.00548392	0.0895541	NS
ENSMUSG00000069601	Ank3	849	1356	-0.596564	0.00549347	0.0895541	NS
ENSMUSG00000071347	C1qtnf9	43	87	-0.935846	0.00549461	0.0895541	NS
ENSMUSG00000022483	Col2a1	36	76	-0.996687	0.00556546	0.0906142	NS
ENSMUSG00000035829	Ppp1r26	45	90	-0.919277	0.00559173	0.0909472	NS
ENSMUSG00000044786	Zfp36	2843	2009	0.579793	0.00560966	0.0911439	NS
ENSMUSG00000033256	Shf	398	267	0.654563	0.00563028	0.0913838	NS
ENSMUSG00000024365	Cyp21a1	21	51	-1.19652	0.00564883	0.0914947	Down
ENSMUSG00000057697	Vmn1r53	49	23	1.16558	0.00564883	0.0914947	Up
ENSMUSG00000020455	Trim11	706	486	0.617466	0.00567562	0.0918333	NS
ENSMUSG00000094651	Gal3st2	192	121	0.744369	0.00571895	0.0920838	NS
ENSMUSG00000062609	Kcnj15	113	199	-0.736938	0.00571929	0.0920838	NS
ENSMUSG00000023945	Slc5a7	14	2	2.80894	0.00572059	0.0920838	Up
ENSMUSG00000055945	Prr18	2	14	-2.6565	0.00572059	0.0920838	Down
ENSMUSG00000027208	Fgf7	2	14	-2.6565	0.00572059	0.0920838	Down
ENSMUSG00000103472	Pcdhga7	292	192	0.683385	0.00574365	0.0923476	NS
ENSMUSG00000066007	Zfp600	57	28	1.10089	0.0057539	0.0923476	Up
ENSMUSG00000046676	Lce1l	39	17	1.27046	0.00575899	0.0923476	Up
ENSMUSG00000016942	Tmprss6	536	366	0.629098	0.00576064	0.0923476	NS
ENSMUSG00000043085	Tmem82	1022	712	0.600245	0.00580578	0.0929759	NS
ENSMUSG00000020020	Usp44	25	8	1.70677	0.00582377	0.0931684	Up
ENSMUSG00000078974	Sec61g	2638	1867	0.577577	0.00587188	0.093842	NS
ENSMUSG00000031954	Cfdp1	3559	2525	0.574052	0.00588648	0.0939565	NS
ENSMUSG00000034758	Tle6	189	318	-0.671408	0.00589205	0.0939565	NS
ENSMUSG00000025092	Hspa12a	442	299	0.642565	0.00589711	0.0939565	NS
ENSMUSG00000060429	Sntb1	498	802	-0.608448	0.00595077	0.0947149	NS
ENSMUSG00000040434	Large2	269	445	-0.647076	0.00595943	0.0947561	NS
ENSMUSG00000032796	Lama1	10285	16078	-0.565654	0.00597566	0.0948512	NS
ENSMUSG00000028970	Abcb1b	2926	4592	-0.571286	0.00598065	0.0948512	NS
ENSMUSG00000056174	Col8a2	158	98	0.767178	0.00598578	0.0948512	NS
ENSMUSG00000061518	Cox5b	1470	1034	0.586407	0.00598971	0.0948512	NS
ENSMUSG00000058147	Xlr3c	978	1551	-0.586345	0.0060143	0.0951442	NS
ENSMUSG00000026358	Rgs1	197	332	-0.673768	0.00602359	0.0951947	NS
ENSMUSG00000071516	Hist1h2ai	2201	1557	0.578238	0.00603474	0.0952744	NS
ENSMUSG00000045326	Fndc7	70	37	0.996222	0.00604355	0.0953171	NS
ENSMUSG00000042286	Stab1	6465	10109	-0.566022	0.00606201	0.0955118	NS
ENSMUSG00000074884	Serf2	11772	8407	0.564576	0.00612853	0.0964626	NS
ENSMUSG00000018476	Kdm6b	8609	6144	0.565545	0.0061376	0.096508	NS
ENSMUSG00000034486	Gbx2	23	7	1.77647	0.00616054	0.096674	Up
ENSMUSG00000075224	Lrrc55	23	7	1.77647	0.00616054	0.096674	Up
ENSMUSG00000039037	St6galnac5	20	49	-1.20893	0.00619366	0.097047	Down
ENSMUSG00000035799	Twist1	90	51	0.896634	0.00619674	0.097047	NS
ENSMUSG00000058070	Eml1	669	1068	-0.595858	0.0062295	0.0974624	NS
ENSMUSG00000074269	Rec114	176	111	0.743231	0.00628159	0.0981733	NS
ENSMUSG00000048827	Pkd1l3	25	57	-1.10639	0.00629561	0.0981733	Down
ENSMUSG00000046585	Cfap58	55	27	1.1017	0.00629561	0.0981733	Up
ENSMUSG00000027985	Lef1	85	155	-0.786979	0.0063001	0.0981733	NS
ENSMUSG00000050241	Klre1	17	44	-1.287	0.00631843	0.0982652	Down
ENSMUSG00000033029	1700088E04Rik	96	55	0.880951	0.00632487	0.0982652	NS
ENSMUSG00000073399	Trim40	96	55	0.880951	0.00632487	0.0982652	NS
ENSMUSG00000041560	Nop53	3493	2487	0.568923	0.00635692	0.098517	NS
ENSMUSG00000059588	Calcrl	6042	9428	-0.563029	0.00635752	0.098517	NS
ENSMUSG00000028861	Mrps15	455	310	0.632273	0.00636001	0.098517	NS
ENSMUSG00000066009	Zfp987	3	16	-2.29037	0.00639309	0.0988334	Down
ENSMUSG00000026285	Pdcd1	3	16	-2.29037	0.00639309	0.0988334	Down
ENSMUSG00000020400	Tnip1	4263	3040	0.566665	0.00640349	0.0988525	NS
ENSMUSG00000024534	Sncaip	32	69	-1.02685	0.00640699	0.0988525	Down
ENSMUSG00000046844	Vat1l	41	83	-0.936559	0.0064216	0.0989221	NS
ENSMUSG00000044748	Defb1	55	107	-0.879765	0.00642417	0.0989221	NS
ENSMUSG00000015467	Egfl8	6	23	-1.8388	0.00644454	0.099138	Down
ENSMUSG00000040721	Zfhx2	323	216	0.659075	0.00651304	0.100093	NS
ENSMUSG00000028795	Ccdc28b	281	186	0.673783	0.00654503	0.100486	NS
ENSMUSG00000052217	Hbb-bh1	10795	7733	0.560142	0.00656411	0.10068	NS
ENSMUSG00000029084	Cd38	1016	1603	-0.57893	0.00660591	0.10113	NS
ENSMUSG00000040794	C1qtnf4	30	11	1.51544	0.00660661	0.10113	Up
ENSMUSG00000029847	Slc23a4	18	4	2.21294	0.00664724	0.10113	Up
ENSMUSG00000020891	Alox8	18	4	2.21294	0.00664724	0.10113	Up
ENSMUSG00000066975	Cryba4	18	4	2.21294	0.00664724	0.10113	Up
ENSMUSG00000007946	Phox2a	4	18	-2.0581	0.00664724	0.10113	Down
ENSMUSG00000031966	Glb1l3	4	18	-2.0581	0.00664724	0.10113	Down
ENSMUSG00000005087	Cd44	742	1178	-0.587882	0.00664837	0.10113	NS
ENSMUSG00000032496	Ltf	86	156	-0.779399	0.00665174	0.10113	NS
ENSMUSG00000004665	Cnn2	15789	11326	0.558163	0.006659	0.101142	NS
ENSMUSG00000057176	Ccdc189	88	49	0.921825	0.00667852	0.10134	NS
ENSMUSG00000054072	Iigp1	318	518	-0.624844	0.006712	0.101749	NS
ENSMUSG00000061104	Sap18b	539	371	0.617579	0.00672983	0.101832	NS
ENSMUSG00000037754	Ppp1r16b	768	1218	-0.586373	0.00673051	0.101832	NS
ENSMUSG00000010797	Wnt2	153	260	-0.685659	0.00674854	0.102006	NS
ENSMUSG00000039252	Lgi2	29	64	-1.05999	0.00679035	0.102538	Down
ENSMUSG00000031273	Col4a6	45	21	1.17352	0.00680446	0.102652	Up
ENSMUSG00000044948	Cfap43	184	117	0.731455	0.00685535	0.10332	NS
ENSMUSG00000060063	Alox5ap	105	185	-0.73758	0.00690111	0.103826	NS
ENSMUSG00000058216	Gstp3	53	26	1.10257	0.00690226	0.103826	Up
ENSMUSG00000022203	Efs	2837	2025	0.565302	0.00691287	0.103872	NS
ENSMUSG00000028444	Cntfr	14	37	-1.31573	0.00691861	0.103872	Down
ENSMUSG00000033882	Rbm46	452	725	-0.602639	0.00693284	0.103986	NS
ENSMUSG00000027868	Tbx15	40	81	-0.936942	0.00695805	0.104164	NS
ENSMUSG00000052861	Dnah6	40	81	-0.936942	0.00695805	0.104164	NS
ENSMUSG00000000223	Drp2	129	223	-0.710257	0.00697769	0.104358	NS
ENSMUSG00000040204	Pclaf	625	994	-0.590408	0.00699598	0.104501	NS
ENSMUSG00000012126	Ubxn11	62	117	-0.836038	0.00700061	0.104501	NS
ENSMUSG00000036686	Cc2d1a	3261	2332	0.562608	0.00702837	0.104815	NS
ENSMUSG00000035112	Wnk4	1098	774	0.58328	0.00705106	0.105053	NS
ENSMUSG00000070319	Eif3g	5587	4011	0.556984	0.00716623	0.106667	NS
ENSMUSG00000078921	Tgtp2	108	189	-0.727825	0.00720185	0.107095	NS
ENSMUSG00000035621	Midn	8711	6267	0.553941	0.00725915	0.107844	NS
ENSMUSG00000029276	Glmn	935	1470	-0.573829	0.0072909	0.108181	NS
ENSMUSG00000028518	Prkaa2	414	665	-0.604691	0.00729636	0.108181	NS
ENSMUSG00000019080	Mfsd3	267	177	0.671588	0.00730259	0.108181	NS
ENSMUSG00000054428	Atpif1	2110	1506	0.565368	0.00731209	0.108219	NS
ENSMUSG00000043531	Sorcs1	49	96	-0.889719	0.00731942	0.108225	NS
ENSMUSG00000004328	Hif3a	514	355	0.612656	0.00735541	0.108654	NS
ENSMUSG00000055963	Triqk	231	151	0.691764	0.00736804	0.108738	NS
ENSMUSG00000040187	Arntl2	88	158	-0.764642	0.00739211	0.108975	NS
ENSMUSG00000026344	Lypd1	53	103	-0.878185	0.0073981	0.108975	NS
ENSMUSG00000021255	Esrrb	628	437	0.601874	0.00741488	0.10907	NS
ENSMUSG00000054517	Trim65	328	221	0.648233	0.00742422	0.10907	NS
ENSMUSG00000050222	Il17d	255	417	-0.63042	0.0074312	0.10907	NS
ENSMUSG00000030762	Aqp8	439	702	-0.598227	0.00743244	0.10907	NS
ENSMUSG00000042388	Dlgap3	186	119	0.722615	0.00747521	0.109594	NS
ENSMUSG00000062148	Ear6	18	45	-1.23744	0.00749061	0.109628	Down
ENSMUSG00000031290	Lrch2	63	118	-0.825264	0.00749153	0.109628	NS
ENSMUSG00000029681	Bcl7b	1180	836	0.576026	0.00753629	0.110179	NS
ENSMUSG00000047502	Mroh7	210	137	0.694584	0.00755937	0.110413	NS
ENSMUSG00000030689	Ino80e	2160	1545	0.562273	0.00759806	0.110875	NS
ENSMUSG00000059040	Eno1b	7811	5631	0.550993	0.00762118	0.111108	NS
ENSMUSG00000006711	D130043K22Rik	38	17	1.2331	0.00764597	0.111366	Up
ENSMUSG00000029576	Radil	166	105	0.738974	0.00765575	0.111404	NS
ENSMUSG00000028786	Tmem54	250	166	0.669218	0.00770655	0.112039	NS
ENSMUSG00000030380	Mzf1	81	45	0.924937	0.00772347	0.112181	NS
ENSMUSG00000064202	4430402I18Rik	26	9	1.59569	0.00778622	0.112825	Up
ENSMUSG00000022054	Nefm	9	28	-1.54579	0.00778622	0.112825	Down
ENSMUSG00000024352	Spata24	84	47	0.914766	0.00778953	0.112825	NS
ENSMUSG00000102543	Pcdhgc5	187	120	0.718286	0.00779804	0.112844	NS
ENSMUSG00000040584	Abcb1a	1555	2420	-0.559169	0.00785296	0.113533	NS
ENSMUSG00000043157	Arl11	1	11	-3.23175	0.00788025	0.113823	Down
ENSMUSG00000027314	Dll4	515	818	-0.588527	0.00793771	0.114547	NS
ENSMUSG00000048652	Samd13	20	48	-1.17926	0.00795583	0.114702	Down
ENSMUSG00000028081	Rps3a1	32203	23319	0.544574	0.00797921	0.114849	NS
ENSMUSG00000022091	Sorbs3	3942	2840	0.551903	0.00798075	0.114849	NS
ENSMUSG00000023908	Pkmyt1	800	563	0.585642	0.00798843	0.114854	NS
ENSMUSG00000037197	Rbm17	1884	1349	0.560751	0.0080047	0.114982	NS
ENSMUSG00000021367	Edn1	271	441	-0.623372	0.00808857	0.11608	NS
ENSMUSG00000040133	Gpr176	229	376	-0.636225	0.0081481	0.116827	NS
ENSMUSG00000031734	Irx3	2840	2044	0.553354	0.00818231	0.11721	NS
ENSMUSG00000037095	Lrg1	17	43	-1.25394	0.00826295	0.118256	Down
ENSMUSG00000073616	Cops9	1423	1017	0.563444	0.00832774	0.119075	NS
ENSMUSG00000024038	Ndufv3	1343	959	0.564681	0.00834018	0.119143	NS
ENSMUSG00000029074	Ttll10	22	51	-1.12978	0.00834949	0.119167	Down
ENSMUSG00000031533	Mrps31	717	505	0.584455	0.00838489	0.119532	NS
ENSMUSG00000046070	Igfals	24	8	1.64817	0.00841274	0.119532	Up
ENSMUSG00000079852	Klra4	8	26	-1.6069	0.00841274	0.119532	Down
ENSMUSG00000020396	Nefh	8	26	-1.6069	0.00841274	0.119532	Down
ENSMUSG00000001039	B9d1	454	314	0.610611	0.00841333	0.119532	NS
ENSMUSG00000029618	Ocm	36	16	1.24214	0.00843262	0.11969	Up
ENSMUSG00000007721	Ccdc124	2047	1471	0.555561	0.00843975	0.11969	NS
ENSMUSG00000021708	Rasgrf2	327	222	0.63732	0.00848516	0.120224	NS
ENSMUSG00000038543	BC028528	31	66	-1.00847	0.00855414	0.121092	Down
ENSMUSG00000049436	Upk1b	53	102	-0.864127	0.00857241	0.121241	NS
ENSMUSG00000037492	Zmat4	141	238	-0.675914	0.00858315	0.121283	NS
ENSMUSG00000059552	Trp53	2184	1572	0.553221	0.0085988	0.121394	NS
ENSMUSG00000053553	3110082I17Rik	368	252	0.624911	0.00861826	0.121559	NS
ENSMUSG00000035783	Acta2	3223	4967	-0.545066	0.00863067	0.121624	NS
ENSMUSG00000021811	Dnajc9	1058	754	0.56751	0.00871843	0.12275	NS
ENSMUSG00000033287	Kctd17	10250	7444	0.540353	0.00874162	0.122965	NS
ENSMUSG00000035606	Ky	19	46	-1.19157	0.00878151	0.123415	Down
ENSMUSG00000039081	Zfp503	304	206	0.639992	0.00879864	0.123545	NS
ENSMUSG00000028832	Stmn1	3460	2503	0.545977	0.00881488	0.123662	NS
ENSMUSG00000028782	Adgrb2	68	37	0.954475	0.00883442	0.123769	NS
ENSMUSG00000001583	Tnk1	80	143	-0.75816	0.00883836	0.123769	NS
ENSMUSG00000032492	Pth1r	720	1126	-0.566172	0.00890235	0.124553	NS
ENSMUSG00000049932	H2afx	12304	8949	0.53821	0.00894331	0.124777	NS
ENSMUSG00000032850	Rnft2	277	186	0.653108	0.00895238	0.124777	NS
ENSMUSG00000062184	Hs6st2	176	292	-0.651144	0.00895238	0.124777	NS
ENSMUSG00000030805	Stx4a	1551	1114	0.556283	0.00895247	0.124777	NS
ENSMUSG00000042625	Safb2	1507	1082	0.556811	0.00896132	0.124777	NS
ENSMUSG00000071042	Rasgrp3	3152	4849	-0.542515	0.00896632	0.124777	NS
ENSMUSG00000071723	Gspt2	252	169	0.654888	0.00906938	0.126099	NS
ENSMUSG00000068245	Phf11d	147	246	-0.663515	0.00908402	0.12619	NS
ENSMUSG00000074282	Zfp94	148	94	0.732967	0.00912328	0.126464	NS
ENSMUSG00000031026	Trim66	16	41	-1.27226	0.00913405	0.126464	Down
ENSMUSG00000040473	Cfap69	80	45	0.907042	0.00913803	0.126464	NS
ENSMUSG00000072934	Trpc5os	355	566	-0.593929	0.00914132	0.126464	NS
ENSMUSG00000032394	Igdcc3	919	1429	-0.557921	0.00914425	0.126464	NS
ENSMUSG00000023206	Il15ra	29	11	1.46673	0.00916578	0.126493	Up
ENSMUSG00000016498	Pdcd1lg2	29	11	1.46673	0.00916578	0.126493	Up
ENSMUSG00000026177	Slc11a1	45	87	-0.870439	0.00917563	0.126493	NS
ENSMUSG00000019471	Cdc37	7121	5179	0.538282	0.00917874	0.126493	NS
ENSMUSG00000024008	Cpne5	209	138	0.677219	0.00919352	0.126585	NS
ENSMUSG00000027420	Bfsp1	100	60	0.814521	0.00920849	0.126642	NS
ENSMUSG00000029410	Ppef2	21	49	-1.13895	0.00921389	0.126642	Down
ENSMUSG00000038079	Tmem237	280	451	-0.608598	0.00923726	0.126852	NS
ENSMUSG00000079481	Nhsl2	690	1078	-0.564719	0.00924566	0.126856	NS
ENSMUSG00000026621	Marc1	161	103	0.722595	0.00934811	0.128149	NS
ENSMUSG00000075266	Cenpw	213	141	0.673555	0.00947126	0.129723	NS
ENSMUSG00000047022	Mipol1	366	252	0.617051	0.00949264	0.129902	NS
ENSMUSG00000053964	Lgals4	63	34	0.966047	0.00952847	0.130202	NS
ENSMUSG00000103749	Pcdhgb5	210	139	0.673694	0.00953124	0.130202	NS
ENSMUSG00000000531	Grasp	684	484	0.57775	0.00957646	0.130469	NS
ENSMUSG00000020401	Fam71b	21	6	1.86402	0.00962572	0.130469	Up
ENSMUSG00000020295	Hbq1a	21	6	1.86402	0.00962572	0.130469	Up
ENSMUSG00000007021	Syngr3	6	21	-1.70832	0.00962572	0.130469	Down
ENSMUSG00000042567	Nek10	6	21	-1.70832	0.00962572	0.130469	Down
ENSMUSG00000094152	Slc6a16	6	21	-1.70832	0.00962572	0.130469	Down
ENSMUSG00000027530	Fabp12	6	21	-1.70832	0.00962572	0.130469	Down
ENSMUSG00000038630	Zkscan16	6	21	-1.70832	0.00962572	0.130469	Down
ENSMUSG00000019883	Echdc1	1470	1059	0.551945	0.00964058	0.130469	NS
ENSMUSG00000045092	S1pr1	2144	3294	-0.540623	0.00964117	0.130469	NS
ENSMUSG00000020219	Timm13	1537	1108	0.550993	0.00964273	0.130469	NS
ENSMUSG00000028622	Mrpl37	1692	1222	0.548324	0.00974603	0.131746	NS
ENSMUSG00000025491	Ifitm1	63	116	-0.800629	0.00975397	0.131746	NS
ENSMUSG00000032131	Abcg4	140	89	0.731609	0.00976518	0.131783	NS
ENSMUSG00000027422	Rrbp1	15793	11542	0.531274	0.00977996	0.131784	NS
ENSMUSG00000025350	Rdh5	98	170	-0.715095	0.00978213	0.131784	NS
ENSMUSG00000045316	Fahd1	180	117	0.699767	0.00980088	0.131923	NS
ENSMUSG00000047832	Cdca4	1305	2012	-0.545651	0.00984254	0.13237	NS
ENSMUSG00000061723	Tnnt3	53	27	1.04838	0.0098652	0.132446	Up
ENSMUSG00000030486	Zfp108	53	27	1.04838	0.0098652	0.132446	Up
ENSMUSG00000039452	Snx22	573	404	0.582915	0.00993676	0.133293	NS
ENSMUSG00000041046	Ramp3	2376	3642	-0.537286	0.00995905	0.133398	NS
ENSMUSG00000038370	Pcp4l1	48	91	-0.84233	0.00996168	0.133398	NS
ENSMUSG00000037335	Hand1	13404	9805	0.529955	0.0100126	0.133965	NS
ENSMUSG00000067279	Ppp1r3c	420	663	-0.579594	0.0100314	0.134101	NS
ENSMUSG00000115956	Hoxd4	187	123	0.682699	0.0100593	0.134135	NS
ENSMUSG00000047180	Neurl3	197	322	-0.629663	0.0100599	0.134135	NS
ENSMUSG00000032999	Nlrp4f	27	10	1.49992	0.0100683	0.134135	NS
ENSMUSG00000001444	Tbx21	10	29	-1.44611	0.0100683	0.134135	NS
ENSMUSG00000079419	Ms4a6c	74	132	-0.755088	0.0100775	0.134143	NS
ENSMUSG00000052726	Kcnt2	19	5	1.9775	0.0101133	0.13439	NS
ENSMUSG00000046613	Vwa5b2	5	19	-1.82217	0.0101133	0.13439	NS
ENSMUSG00000035595	1600002K03Rik	184	120	0.694968	0.0101319	0.134523	NS
ENSMUSG00000060093	Hist1h4a	4645	3390	0.533264	0.0101774	0.135012	NS
ENSMUSG00000095180	Rhox5	7592	5552	0.530349	0.0102138	0.13538	NS
ENSMUSG00000036928	Stag3	1024	735	0.557206	0.0102663	0.135961	NS
ENSMUSG00000075272	Ttc30a2	32	13	1.36974	0.0103064	0.136201	NS
ENSMUSG00000089943	Ugt1a5	15	3	2.35199	0.0103193	0.136201	NS
ENSMUSG00000098754	Prn	3	15	-2.19802	0.0103193	0.136201	NS
ENSMUSG00000110358	A730009L09Rik	3	15	-2.19802	0.0103193	0.136201	NS
ENSMUSG00000042502	Cd2bp2	4067	2969	0.532856	0.0103725	0.136565	NS
ENSMUSG00000009406	Elk1	646	459	0.571795	0.0103806	0.136565	NS
ENSMUSG00000039954	Stk32a	64	117	-0.790322	0.010384	0.136565	NS
ENSMUSG00000005699	Pard6a	316	217	0.620818	0.0103859	0.136565	NS
ENSMUSG00000033368	Trim69	17	4	2.13104	0.0103994	0.136565	NS
ENSMUSG00000029335	Bmp3	4	17	-1.97623	0.0103994	0.136565	NS
ENSMUSG00000085795	Zfp703	1779	1290	0.542538	0.01041	0.13659	NS
ENSMUSG00000027403	Tgm6	61	33	0.9625	0.0104472	0.136848	NS
ENSMUSG00000030098	Grip2	61	33	0.9625	0.0104472	0.136848	NS
ENSMUSG00000039167	Adgrl4	1357	2084	-0.540007	0.0105418	0.137971	NS
ENSMUSG00000020717	Pecam1	10081	15330	-0.525827	0.0105812	0.138371	NS
ENSMUSG00000044937	Ttc41	210	140	0.663362	0.0106697	0.139294	NS
ENSMUSG00000071773	Rhox1	210	140	0.663362	0.0106697	0.139294	NS
ENSMUSG00000053317	Sec61b	2959	2159	0.533607	0.0106824	0.139344	NS
ENSMUSG00000078937	Cpt1b	145	93	0.718856	0.0107083	0.139566	NS
ENSMUSG00000007837	Prrg2	1276	922	0.547613	0.0107552	0.14006	NS
ENSMUSG00000024354	Slc23a1	17	42	-1.22009	0.0107729	0.140173	NS
ENSMUSG00000026923	Notch1	2281	3483	-0.531753	0.010806	0.140487	NS
ENSMUSG00000036306	Lzts1	1589	1153	0.541563	0.0108474	0.140908	NS
ENSMUSG00000070604	Vsig10l	96	166	-0.710479	0.010861	0.140967	NS
ENSMUSG00000042333	Tnfrsf14	173	113	0.692711	0.0108798	0.141094	NS
ENSMUSG00000060180	Myh13	51	26	1.0472	0.0108903	0.141113	NS
ENSMUSG00000032860	P2ry2	569	886	-0.559892	0.0109005	0.141129	NS
ENSMUSG00000027978	Prss12	155	256	-0.644581	0.0109143	0.14119	NS
ENSMUSG00000092417	Gpank1	590	418	0.575953	0.0109718	0.141762	NS
ENSMUSG00000020009	Ifngr1	1375	2107	-0.536832	0.0109767	0.141762	NS
ENSMUSG00000042684	Npl	252	171	0.637927	0.0110013	0.141951	NS
ENSMUSG00000038264	Sema7a	5873	8923	-0.524535	0.0110095	0.141951	NS
ENSMUSG00000066721	Zfp575	25	9	1.53938	0.0110484	0.142335	NS
ENSMUSG00000036995	Asap3	4051	2967	0.528141	0.0110697	0.142483	NS
ENSMUSG00000040413	Timd2	237	160	0.645285	0.0110781	0.142483	NS
ENSMUSG00000033307	Mif	4861	3564	0.526627	0.0111039	0.142696	NS
ENSMUSG00000054404	Slfn5	988	1519	-0.541596	0.0111674	0.143395	NS
ENSMUSG00000034762	Glis1	1106	799	0.547898	0.0112316	0.1441	NS
ENSMUSG00000057322	Rpl38	4951	3633	0.52543	0.0112691	0.144463	NS
ENSMUSG00000015745	Plekho1	4026	2952	0.526522	0.0113243	0.145051	NS
ENSMUSG00000053886	Sh2d4a	154	254	-0.642602	0.0113357	0.145078	NS
ENSMUSG00000050174	Nudt6	95	57	0.814451	0.0114712	0.146692	NS
ENSMUSG00000082101	Slfn14	169	110	0.697761	0.0115345	0.147381	NS
ENSMUSG00000033938	Ndufb7	1132	819	0.545754	0.0115465	0.147414	NS
ENSMUSG00000028194	Ddah1	523	814	-0.559223	0.0115618	0.147456	NS
ENSMUSG00000020905	Usp43	552	392	0.572547	0.0115687	0.147456	NS
ENSMUSG00000057789	Bak1	2456	1797	0.529576	0.011616	0.147938	NS
ENSMUSG00000044583	Tlr7	48	90	-0.826411	0.0116398	0.148051	NS
ENSMUSG00000004885	Crabp2	1101	797	0.544977	0.0116439	0.148051	NS
ENSMUSG00000053166	Cdh22	46	23	1.07466	0.0117205	0.148886	NS
ENSMUSG00000036002	Fam214b	4299	3159	0.523402	0.0117367	0.148886	NS
ENSMUSG00000024048	Myl12a	19911	14689	0.517713	0.0117381	0.148886	NS
ENSMUSG00000027525	Phactr3	207	139	0.652948	0.0120259	0.152413	NS
ENSMUSG00000060377	Rpl36a-ps1	23	8	1.58708	0.0120982	0.153204	NS
ENSMUSG00000054894	Atp5s	335	528	-0.577317	0.0121482	0.153713	NS
ENSMUSG00000062082	Cd200r4	71	126	-0.747647	0.0121854	0.154059	NS
ENSMUSG00000064368	mt-Nd6	16747	12377	0.515124	0.0122118	0.154268	NS
ENSMUSG00000028687	Mutyh	135	86	0.728584	0.0122338	0.154421	NS
ENSMUSG00000012705	Retn	25	54	-1.02857	0.0123053	0.155197	NS
ENSMUSG00000030218	Mgp	2015	1476	0.527936	0.0123162	0.15521	NS
ENSMUSG00000074671	Tspyl3	133	84	0.740966	0.0123556	0.155581	NS
ENSMUSG00000003528	Slc25a1	1906	1396	0.528096	0.0124321	0.156392	NS
ENSMUSG00000033737	Fndc3c1	908	1390	-0.535374	0.0124401	0.156392	NS
ENSMUSG00000034786	Gpsm3	505	359	0.571018	0.0124585	0.156498	NS
ENSMUSG00000034918	Cdhr2	33	14	1.30806	0.0124967	0.156733	NS
ENSMUSG00000043760	Pkhd1	55	29	0.999077	0.0124972	0.156733	NS
ENSMUSG00000005983	1700037C18Rik	170	112	0.680301	0.0125142	0.15681	NS
ENSMUSG00000004035	Gstm7	18	43	-1.17204	0.0125613	0.15681	NS
ENSMUSG00000021187	Tc2n	882	1350	-0.53516	0.0125866	0.15681	NS
ENSMUSG00000037852	Cpe	8768	13220	-0.513509	0.0125942	0.15681	NS
ENSMUSG00000050357	Carmil2	127	80	0.74471	0.0126071	0.15681	NS
ENSMUSG00000069792	Wfdc17	29	61	-0.990867	0.012637	0.15681	NS
ENSMUSG00000022229	Atp12a	29	60	-0.967071	0.012637	0.15681	NS
ENSMUSG00000059291	Rpl11	13174	9750	0.513101	0.0126399	0.15681	NS
ENSMUSG00000051431	Gpr87	63	114	-0.775566	0.0126524	0.15681	NS
ENSMUSG00000018427	Ypel2	2634	1937	0.522289	0.0126628	0.15681	NS
ENSMUSG00000074817	Papolb	28	11	1.41632	0.0126641	0.15681	NS
ENSMUSG00000061039	Olfr920	28	11	1.41632	0.0126641	0.15681	NS
ENSMUSG00000027996	Sfrp2	28	11	1.41632	0.0126641	0.15681	NS
ENSMUSG00000059741	Myl3	11	30	-1.35888	0.0126641	0.15681	NS
ENSMUSG00000053399	Adamts18	11	30	-1.35888	0.0126641	0.15681	NS
ENSMUSG00000067399	Trim43c	11	30	-1.35888	0.0126641	0.15681	NS
ENSMUSG00000002768	Mea1	1429	1044	0.531717	0.0127119	0.157277	NS
ENSMUSG00000064246	Chil1	43	82	-0.850584	0.0127361	0.157451	NS
ENSMUSG00000036634	Mag	66	37	0.911485	0.0128237	0.158409	NS
ENSMUSG00000002489	Tiam1	5932	4385	0.514816	0.0128361	0.158437	NS
ENSMUSG00000043822	Adamtsl5	1843	1352	0.525806	0.0129065	0.15918	NS
ENSMUSG00000045176	Borcs6	916	664	0.542964	0.0129532	0.15963	NS
ENSMUSG00000009670	Tex11	81	141	-0.719964	0.0129865	0.159891	NS
ENSMUSG00000030611	Mrps11	694	500	0.551777	0.012995	0.159891	NS
ENSMUSG00000022177	Haus4	1399	1023	0.530421	0.0130051	0.159891	NS
ENSMUSG00000038347	Tcte2	20	46	-1.11802	0.013018	0.159923	NS
ENSMUSG00000013858	Tmem259	6407	4741	0.513333	0.0130282	0.159923	NS
ENSMUSG00000078427	Sarnp	365	256	0.590397	0.0130767	0.160392	NS
ENSMUSG00000025993	Slc40a1	12285	18477	-0.509941	0.0130941	0.160479	NS
ENSMUSG00000027313	Chac1	169	111	0.68472	0.0131606	0.161168	NS
ENSMUSG00000030244	Gys2	7	23	-1.62051	0.0131976	0.161494	NS
ENSMUSG00000054716	Zfp771	710	512	0.550448	0.0133585	0.163336	NS
ENSMUSG00000042182	Bend6	874	634	0.541946	0.0134194	0.163952	NS
ENSMUSG00000041679	Lrrc29	256	176	0.619088	0.0135164	0.164899	NS
ENSMUSG00000039765	Cc2d2a	276	190	0.617217	0.013518	0.164899	NS
ENSMUSG00000010911	Apip	504	360	0.564147	0.013555	0.165221	NS
ENSMUSG00000022371	Col14a1	740	1132	-0.534316	0.0135723	0.165302	NS
ENSMUSG00000062542	Syt9	214	145	0.639987	0.0135915	0.165407	NS
ENSMUSG00000059430	Actg2	406	630	-0.554847	0.0136687	0.166218	NS
ENSMUSG00000021376	Tpmt	235	374	-0.591239	0.0137205	0.166717	NS
ENSMUSG00000070527	Mkrn3	88	152	-0.708835	0.0137968	0.167308	NS
ENSMUSG00000041707	Tmem273	88	152	-0.708835	0.0137968	0.167308	NS
ENSMUSG00000028093	Acp6	476	339	0.568385	0.0138279	0.167308	NS
ENSMUSG00000030114	Klrg1	455	704	-0.550699	0.0138409	0.167308	NS
ENSMUSG00000030089	Slc41a3	227	361	-0.59016	0.0138434	0.167308	NS
ENSMUSG00000039824	Myl6b	208	141	0.639305	0.0138714	0.167308	NS
ENSMUSG00000022623	Shank3	1071	1626	-0.523432	0.0139133	0.167308	NS
ENSMUSG00000078511	Pramef25	31	13	1.32411	0.013932	0.167308	NS
ENSMUSG00000041552	Ptchd1	13	33	-1.25724	0.013932	0.167308	NS
ENSMUSG00000044827	Tlr1	13	33	-1.25724	0.013932	0.167308	NS
ENSMUSG00000068101	Cenpm	73	42	0.874391	0.0139421	0.167308	NS
ENSMUSG00000044734	Serpinb1a	56	30	0.976318	0.0139437	0.167308	NS
ENSMUSG00000007892	Rplp1	21870	16278	0.504913	0.0139472	0.167308	NS
ENSMUSG00000051940	5031410I06Rik	10	1	3.24395	0.0139512	0.167308	NS
ENSMUSG00000094620	Cldn34c3	10	1	3.24395	0.0139512	0.167308	NS
ENSMUSG00000029862	Clcn1	10	1	3.24395	0.0139512	0.167308	NS
ENSMUSG00000031603	Fgf20	1	10	-3.09591	0.0139512	0.167308	NS
ENSMUSG00000051736	Fam229b	26	10	1.44572	0.0140563	0.16818	NS
ENSMUSG00000030402	Ppm1n	26	10	1.44572	0.0140563	0.16818	NS
ENSMUSG00000046748	Tmem45a2	26	10	1.44572	0.0140563	0.16818	NS
ENSMUSG00000069835	Sat2	183	122	0.66329	0.0141183	0.168793	NS
ENSMUSG00000006205	Htra1	9132	13687	-0.504911	0.0141318	0.168824	NS
ENSMUSG00000006435	Neurl1a	278	192	0.612532	0.0142179	0.169724	NS
ENSMUSG00000060726	Tmsb15a	20	6	1.79404	0.0143062	0.170386	NS
ENSMUSG00000047746	Fbxo40	20	6	1.79404	0.0143062	0.170386	NS
ENSMUSG00000038067	Csf3	6	20	-1.63837	0.0143062	0.170386	NS
ENSMUSG00000066705	Fxyd6	660	477	0.547241	0.0143402	0.170661	NS
ENSMUSG00000037813	D630003M21Rik	63	113	-0.762869	0.0143893	0.171115	NS
ENSMUSG00000048138	Dmrt2	89	54	0.798276	0.0144488	0.171581	NS
ENSMUSG00000025497	Cdhr5	853	621	0.536747	0.0144535	0.171581	NS
ENSMUSG00000057195	Ceacam13	44341	66293	-0.501327	0.0144614	0.171581	NS
ENSMUSG00000079476	1700011M02Rik	420	298	0.57376	0.0144793	0.171663	NS
ENSMUSG00000039607	Rbms3	437	674	-0.546102	0.0146359	0.173388	NS
ENSMUSG00000032507	Fbxl2	390	604	-0.552044	0.0146477	0.173396	NS
ENSMUSG00000006800	Sulf2	14109	10524	0.501814	0.0146899	0.173691	NS
ENSMUSG00000028843	Sh3bgrl3	5437	4046	0.505188	0.0146949	0.173691	NS
ENSMUSG00000105827	Hist2h2bb	4809	3578	0.505455	0.0147835	0.174606	NS
ENSMUSG00000019235	Rps6kl1	45	23	1.04304	0.0148663	0.175451	NS
ENSMUSG00000022220	Adcy4	542	830	-0.535831	0.0149324	0.176098	NS
ENSMUSG00000035105	Egln3	1155	1745	-0.516401	0.0149793	0.176518	NS
ENSMUSG00000015355	Cd48	145	236	-0.623422	0.0150589	0.177253	NS
ENSMUSG00000078932	CN725425	90	154	-0.695301	0.0150771	0.177253	NS
ENSMUSG00000014198	Zfp385c	146	96	0.683021	0.0150771	0.177253	NS
ENSMUSG00000069910	Spdl1	588	425	0.547103	0.015087	0.177253	NS
ENSMUSG00000034460	Six4	74	43	0.860142	0.015123	0.177414	NS
ENSMUSG00000040759	Cmtm5	48	25	1.01625	0.0151306	0.177414	NS
ENSMUSG00000020857	Nme2	8555	6385	0.50096	0.0151349	0.177414	NS
ENSMUSG00000048200	Cracr2b	133	86	0.70707	0.0151873	0.177895	NS
ENSMUSG00000031878	Nae1	1763	2650	-0.509043	0.0152144	0.178079	NS
ENSMUSG00000023345	Poc1a	779	568	0.534518	0.0152525	0.178249	NS
ENSMUSG00000003032	Klf4	3457	2572	0.505496	0.0152565	0.178249	NS
ENSMUSG00000020307	Cdc34	7934	5923	0.500598	0.0152632	0.178249	NS
ENSMUSG00000040405	Havcr1	155	251	-0.616139	0.0152916	0.17844	NS
ENSMUSG00000029120	Ppp2r2c	15923	11905	0.498427	0.0153201	0.17844	NS
ENSMUSG00000038259	Gdf5	68	39	0.878782	0.0153292	0.17844	NS
ENSMUSG00000057841	Rpl32	12620	9433	0.498805	0.0153435	0.17844	NS
ENSMUSG00000101750	Olfr1392	5	18	-1.7447	0.0153481	0.17844	NS
ENSMUSG00000103711	Tstd1	5	18	-1.7447	0.0153481	0.17844	NS
ENSMUSG00000025255	Zfhx4	131	84	0.719127	0.0153921	0.1786	NS
ENSMUSG00000019579	Mydgf	5711	4261	0.501426	0.0153925	0.1786	NS
ENSMUSG00000073423	Zfp414	780	569	0.533832	0.0153962	0.1786	NS
ENSMUSG00000056612	Ppp1r14b	4722	3521	0.502284	0.0154398	0.178919	NS
ENSMUSG00000041161	Otud3	994	729	0.526136	0.0154466	0.178919	NS
ENSMUSG00000038453	Srcin1	90	55	0.787964	0.0154614	0.178958	NS
ENSMUSG00000042097	Zfp239	334	236	0.579689	0.0155229	0.179351	NS
ENSMUSG00000040263	Klhdc4	1498	1107	0.515219	0.0155422	0.179351	NS
ENSMUSG00000038665	Dgki	29	12	1.34258	0.0155637	0.179351	NS
ENSMUSG00000036111	Lmo1	29	12	1.34258	0.0155637	0.179351	NS
ENSMUSG00000048636	A730049H05Rik	12	31	-1.28177	0.0155637	0.179351	NS
ENSMUSG00000038725	Pkhd1l1	640	465	0.539604	0.0155643	0.179351	NS
ENSMUSG00000030219	Erp27	24	9	1.48078	0.0156043	0.179547	NS
ENSMUSG00000068037	Mas1	24	9	1.48078	0.0156043	0.179547	NS
ENSMUSG00000001436	Slc19a1	834	1263	-0.519785	0.0156358	0.17962	NS
ENSMUSG00000027833	Shox2	37	18	1.11289	0.0156451	0.17962	NS
ENSMUSG00000047728	BC025446	37	18	1.11289	0.0156451	0.17962	NS
ENSMUSG00000006395	Hyi	434	311	0.559476	0.0156734	0.179812	NS
ENSMUSG00000034117	Ptgdr2	214	339	-0.584514	0.0157295	0.18028	NS
ENSMUSG00000034429	Zfp707	176	118	0.655103	0.0157372	0.18028	NS
ENSMUSG00000060798	Intu	330	512	-0.554621	0.0158162	0.18086	NS
ENSMUSG00000045826	Ptprcap	76	131	-0.705716	0.0158214	0.18086	NS
ENSMUSG00000033386	Frrs1	1393	2094	-0.509142	0.0158274	0.18086	NS
ENSMUSG00000002345	Borcs8	699	509	0.536401	0.0158342	0.18086	NS
ENSMUSG00000042485	Mustn1	2671	1988	0.504922	0.0158858	0.181316	NS
ENSMUSG00000029082	Bst1	283	442	-0.564157	0.0159662	0.182101	NS
ENSMUSG00000062743	Zfp677	158	256	-0.616946	0.0159908	0.182249	NS
ENSMUSG00000021792	Fam213a	726	1100	-0.520502	0.0160428	0.182657	NS
ENSMUSG00000021348	Prl7d1	114137	169689	-0.493239	0.0160513	0.182657	NS
ENSMUSG00000056162	Cndp1	12	2	2.58861	0.0160841	0.182657	NS
ENSMUSG00000063428	Ddo	2	12	-2.43629	0.0160841	0.182657	NS
ENSMUSG00000028807	Zbtb8a	357	552	-0.549701	0.0160851	0.182657	NS
ENSMUSG00000025656	Arhgef9	109	69	0.737473	0.0161164	0.182774	NS
ENSMUSG00000070697	Utp3	1515	1122	0.512083	0.0161326	0.182774	NS
ENSMUSG00000064220	Hist2h2aa1	1735	2600	-0.504659	0.0161544	0.182774	NS
ENSMUSG00000029860	Zyx	13854	10385	0.494683	0.0161611	0.182774	NS
ENSMUSG00000032023	Jhy	78	46	0.838952	0.0161848	0.182774	NS
ENSMUSG00000063446	Plppr1	16	4	2.04422	0.0161862	0.182774	NS
ENSMUSG00000054423	Cadps	16	4	2.04422	0.0161862	0.182774	NS
ENSMUSG00000091618	H60c	18	42	-1.1382	0.0161891	0.182774	NS
ENSMUSG00000002833	Hdgfl2	2753	2052	0.502834	0.0162532	0.183365	NS
ENSMUSG00000045930	Clec14a	1062	1599	-0.51145	0.0162973	0.18373	NS
ENSMUSG00000000290	Itgb2	341	528	-0.551716	0.01633	0.183965	NS
ENSMUSG00000026011	Ctla4	42	79	-0.830749	0.0163564	0.183998	NS
ENSMUSG00000041673	Lrrc18	42	79	-0.830749	0.0163564	0.183998	NS
ENSMUSG00000068299	Nat8f4	129	83	0.714204	0.0163716	0.184036	NS
ENSMUSG00000051378	Kif18b	669	487	0.536853	0.0164196	0.184443	NS
ENSMUSG00000070814	Zswim9	330	234	0.574584	0.0164528	0.184683	NS
ENSMUSG00000020288	Ahsa2	1972	1467	0.50564	0.016549	0.185421	NS
ENSMUSG00000047117	Ankdd1b	3	14	-2.09936	0.016576	0.185421	NS
ENSMUSG00000019732	Calr3	20	45	-1.08641	0.0165779	0.185421	NS
ENSMUSG00000045114	Prrt2	43	22	1.0414	0.0165779	0.185421	NS
ENSMUSG00000033847	Pla2g4c	43	22	1.0414	0.0165779	0.185421	NS
ENSMUSG00000095730	Vmn2r29	69	40	0.863399	0.0166733	0.186157	NS
ENSMUSG00000026064	Ptp4a1	293	455	-0.555887	0.0166767	0.186157	NS
ENSMUSG00000027220	Syt13	2156	1606	0.503738	0.0166862	0.186157	NS
ENSMUSG00000054901	Arhgef33	32	14	1.26383	0.0166986	0.186157	NS
ENSMUSG00000056962	Jmjd6	2693	2010	0.500879	0.0167215	0.186157	NS
ENSMUSG00000034168	Irf2bpl	1474	2208	-0.504081	0.0167266	0.186157	NS
ENSMUSG00000044134	Pheta1	3415	2553	0.498558	0.0167272	0.186157	NS
ENSMUSG00000050107	Haspin	254	177	0.59961	0.0167614	0.186404	NS
ENSMUSG00000024968	Rcor2	829	609	0.523724	0.0167827	0.186509	NS
ENSMUSG00000044338	Aplnr	1084	1629	-0.508687	0.0168038	0.186611	NS
ENSMUSG00000021185	Dglucy	59	106	-0.765167	0.0168304	0.186643	NS
ENSMUSG00000018623	Mmp7	22	48	-1.04255	0.0168426	0.186643	NS
ENSMUSG00000029075	Tnfrsf4	46	24	1.0136	0.0168426	0.186643	NS
ENSMUSG00000033701	Acbd6	1076	795	0.515468	0.0168655	0.186765	NS
ENSMUSG00000031379	Pir	85	52	0.786342	0.0169625	0.187706	NS
ENSMUSG00000027048	Abcb11	49	26	0.989624	0.0170083	0.188079	NS
ENSMUSG00000079639	Rhox4a	60	34	0.895797	0.0170282	0.188161	NS
ENSMUSG00000098022	Zfp82	119	195	-0.633102	0.0170398	0.188161	NS
ENSMUSG00000030742	Lat	30	60	-0.918362	0.0170933	0.188371	NS
ENSMUSG00000028943	Espn	26	54	-0.972257	0.017095	0.188371	NS
ENSMUSG00000046550	Spin2c	52	28	0.96874	0.017095	0.188371	NS
ENSMUSG00000034108	Ccs	1001	739	0.516607	0.0172148	0.189557	NS
ENSMUSG00000021983	Atp8a2	216	340	-0.575349	0.0172558	0.189874	NS
ENSMUSG00000034427	Myo15b	182	123	0.643625	0.01727	0.189897	NS
ENSMUSG00000053025	Sv2b	107	68	0.731808	0.0172839	0.189917	NS
ENSMUSG00000030525	Chrna7	22	8	1.5233	0.0173117	0.189988	NS
ENSMUSG00000026426	Arl8a	2088	1558	0.501279	0.0173179	0.189988	NS
ENSMUSG00000074064	Mlycd	1094	809	0.51422	0.017327	0.189988	NS
ENSMUSG00000009585	Apobec3	276	429	-0.557219	0.0174158	0.190591	NS
ENSMUSG00000045948	Mrps12	915	674	0.519827	0.0174172	0.190591	NS
ENSMUSG00000029310	Nudt9	2439	1823	0.498833	0.0174186	0.190591	NS
ENSMUSG00000039182	AW209491	1081	800	0.513112	0.0174348	0.190591	NS
ENSMUSG00000058331	Zfp85	192	305	-0.58851	0.0174429	0.190591	NS
ENSMUSG00000044949	Ubtd2	441	318	0.550454	0.0174989	0.191068	NS
ENSMUSG00000024786	Majin	35	17	1.11485	0.0175335	0.191312	NS
ENSMUSG00000031972	Acta1	43	80	-0.815017	0.0176418	0.192298	NS
ENSMUSG00000006445	Epha2	1554	2320	-0.499218	0.0176485	0.192298	NS
ENSMUSG00000079598	Clec2l	114	73	0.720955	0.0176659	0.192354	NS
ENSMUSG00000019478	Rab4a	502	763	-0.525002	0.0176921	0.192505	NS
ENSMUSG00000019850	Tnfaip3	376	577	-0.538806	0.0177716	0.193235	NS
ENSMUSG00000038346	Zfp384	2465	1845	0.496825	0.0178442	0.193889	NS
ENSMUSG00000030671	Pde3b	527	800	-0.523209	0.0178714	0.19405	NS
ENSMUSG00000114456	Hist1h2bh	1235	917	0.508344	0.0178965	0.194187	NS
ENSMUSG00000024168	Tmem204	447	682	-0.530489	0.0179306	0.194422	NS
ENSMUSG00000025069	Gsto2	67	117	-0.724355	0.0179521	0.19452	NS
ENSMUSG00000060738	Prl7c1	1363	1014	0.505561	0.0179945	0.194845	NS
ENSMUSG00000045438	Cox19	793	584	0.520144	0.018036	0.195158	NS
ENSMUSG00000067567	Hdac8	477	346	0.541937	0.0180713	0.195406	NS
ENSMUSG00000026401	Cd55b	38	19	1.07378	0.0181302	0.195716	NS
ENSMUSG00000059898	Dsc3	38	19	1.07378	0.0181302	0.195716	NS
ENSMUSG00000025257	Ribc1	86	53	0.775778	0.0181401	0.195716	NS
ENSMUSG00000057531	Dtnbp1	1610	1201	0.501666	0.0181502	0.195716	NS
ENSMUSG00000038422	Hdhd3	190	300	-0.579771	0.0182168	0.196299	NS
ENSMUSG00000054237	Fra10ac1	298	211	0.576667	0.0182661	0.196694	NS
ENSMUSG00000031586	Rbpms	2610	1957	0.494266	0.0182856	0.196701	NS
ENSMUSG00000029442	Wdr66	254	178	0.591488	0.018292	0.196701	NS
ENSMUSG00000028749	Pla2g2f	83	51	0.779985	0.0184168	0.197772	NS
ENSMUSG00000024552	Slc14a2	48	87	-0.777572	0.0184168	0.197772	NS
ENSMUSG00000071714	Csf2rb2	35	68	-0.877012	0.0184736	0.198113	NS
ENSMUSG00000038860	Garnl3	302	214	0.57554	0.018474	0.198113	NS
ENSMUSG00000072762	4930522L14Rik	214	148	0.610469	0.0185151	0.198418	NS
ENSMUSG00000036412	Arsi	19	43	-1.09455	0.0185387	0.198535	NS
ENSMUSG00000040339	Fam102b	6657	9840	-0.484892	0.0186301	0.199377	NS
ENSMUSG00000050192	Eif5a2	698	1051	-0.511502	0.0186697	0.199449	NS
ENSMUSG00000018821	Avpi1	551	402	0.533601	0.0186738	0.199449	NS
ENSMUSG00000050821	Fam131a	797	588	0.517556	0.0186752	0.199449	NS
ENSMUSG00000000037	Scml2	30	13	1.27699	0.0187538	0.200015	NS
ENSMUSG00000034452	Slc24a1	13	32	-1.21302	0.0187538	0.200015	NS
ENSMUSG00000031840	Rab3a	174	276	-0.586357	0.0187784	0.20014	NS
ENSMUSG00000103332	Pcdhga2	132	87	0.679538	0.018799	0.200223	NS
ENSMUSG00000054342	Kcnn4	282	200	0.574278	0.0188351	0.200471	NS
ENSMUSG00000040710	St8sia4	659	992	-0.511095	0.0189217	0.201161	NS
ENSMUSG00000027408	Cpxm1	1256	1872	-0.496816	0.0189331	0.201161	NS
ENSMUSG00000026413	Pkp1	23	49	-1.00843	0.0189441	0.201161	NS
ENSMUSG00000038496	Slc19a3	162	259	-0.597704	0.0189514	0.201161	NS
ENSMUSG00000029299	Abcg3	25	52	-0.974256	0.018998	0.201382	NS
ENSMUSG00000021640	Naip1	25	52	-0.974256	0.018998	0.201382	NS
ENSMUSG00000023284	Zfp605	515	375	0.536416	0.0190661	0.201966	NS
ENSMUSG00000071656	Lrrn4cl	91	153	-0.66999	0.0191638	0.202509	NS
ENSMUSG00000050944	Efcab5	21	7	1.64595	0.0191693	0.202509	NS
ENSMUSG00000040055	Gjb6	7	22	-1.55674	0.0191693	0.202509	NS
ENSMUSG00000043948	Olfr691	7	21	-1.49003	0.0191693	0.202509	NS
ENSMUSG00000053985	Zfp14	99	63	0.729797	0.0191988	0.202684	NS
ENSMUSG00000047497	Adamts12	272	421	-0.551122	0.0192121	0.202687	NS
ENSMUSG00000020308	Tpgs1	1143	851	0.504417	0.0194488	0.205047	NS
ENSMUSG00000021575	Ahrr	10	27	-1.34348	0.0195301	0.205684	NS
ENSMUSG00000032184	Lysmd2	1283	958	0.500254	0.0195356	0.205684	NS
ENSMUSG00000053128	Rnf26	3312	2497	0.486373	0.0196328	0.206568	NS
ENSMUSG00000044548	Dact1	910	675	0.509784	0.0196868	0.206997	NS
ENSMUSG00000086784	Isoc2a	456	331	0.540915	0.0197075	0.207074	NS
ENSMUSG00000047649	Cd3eap	511	373	0.532881	0.0198338	0.208122	NS
ENSMUSG00000041775	Mapk1ip1	163	110	0.645648	0.0198339	0.208122	NS
ENSMUSG00000046753	Ccdc66	866	643	0.50835	0.0198512	0.208164	NS
ENSMUSG00000073774	Kncn	55	99	-0.767794	0.019887	0.2084	NS
ENSMUSG00000006056	Calcoco2	146	98	0.653313	0.019952	0.20883	NS
ENSMUSG00000031671	Setd6	1095	816	0.50311	0.0199548	0.20883	NS
ENSMUSG00000054252	Fgfr3	114	186	-0.62684	0.0199786	0.208864	NS
ENSMUSG00000042453	Reln	546	400	0.527646	0.0199848	0.208864	NS
ENSMUSG00000023764	Sfi1	2965	2237	0.48533	0.0201495	0.210445	NS
ENSMUSG00000022309	Angpt1	153	243	-0.588154	0.0201855	0.210679	NS
ENSMUSG00000029635	Cdk8	1747	2586	-0.486927	0.0202774	0.211498	NS
ENSMUSG00000046491	C1qtnf2	34	66	-0.875699	0.0203392	0.211986	NS
ENSMUSG00000023089	Ndufa5	644	475	0.517903	0.0203539	0.211986	NS
ENSMUSG00000074093	Svip	36	18	1.0735	0.020365	0.211986	NS
ENSMUSG00000034488	Edil3	430	313	0.536877	0.0203821	0.212023	NS
ENSMUSG00000035279	Ssc5d	499	365	0.529874	0.0204004	0.212072	NS
ENSMUSG00000020034	Tcp11l2	2177	3214	-0.483119	0.0206758	0.214792	NS
ENSMUSG00000046792	Zfp787	1032	770	0.501329	0.020763	0.215525	NS
ENSMUSG00000029828	4921507P07Rik	18	41	-1.10354	0.0207928	0.215525	NS
ENSMUSG00000037171	Nodal	39	20	1.03762	0.0207928	0.215525	NS
ENSMUSG00000025081	Tdrd1	255	393	-0.544929	0.0208016	0.215525	NS
ENSMUSG00000053024	Cntn2	154	104	0.644592	0.0208407	0.215787	NS
ENSMUSG00000020766	Galk1	12829	9750	0.474816	0.0209802	0.216737	NS
ENSMUSG00000032890	Rims3	174	119	0.626465	0.0209913	0.216737	NS
ENSMUSG00000032174	Icam5	85	53	0.758928	0.021004	0.216737	NS
ENSMUSG00000067780	Pi15	2120	1599	0.485748	0.0210203	0.216737	NS
ENSMUSG00000040592	Cd79b	20	44	-1.05408	0.0210435	0.216737	NS
ENSMUSG00000050822	Slc29a4	42	22	1.00755	0.0210435	0.216737	NS
ENSMUSG00000022868	Ahsg	42	22	1.00755	0.0210435	0.216737	NS
ENSMUSG00000070866	Zfp804a	42	22	1.00755	0.0210435	0.216737	NS
ENSMUSG00000066952	Myo1h	28	12	1.29217	0.0211185	0.217007	NS
ENSMUSG00000090863	A530084C06Rik	28	12	1.29217	0.0211185	0.217007	NS
ENSMUSG00000045589	Frrs1l	12	30	-1.23466	0.0211185	0.217007	NS
ENSMUSG00000026032	Ndufb3	267	189	0.577017	0.0211253	0.217007	NS
ENSMUSG00000094945	Rhox4a2	45	24	0.981972	0.0211578	0.217198	NS
ENSMUSG00000047757	Fancb	196	307	-0.568207	0.0212356	0.217854	NS
ENSMUSG00000024873	Cnih2	416	302	0.54073	0.0212536	0.217895	NS
ENSMUSG00000034652	Cd300a	135	217	-0.605403	0.0213495	0.218734	NS
ENSMUSG00000031596	Slc7a2	2877	4233	-0.478211	0.0213842	0.218946	NS
ENSMUSG00000060579	Fhit	39	73	-0.82358	0.0214134	0.219101	NS
ENSMUSG00000028364	Tnc	413	300	0.539874	0.0214381	0.219211	NS
ENSMUSG00000029392	Rilpl1	660	488	0.514358	0.0214707	0.2194	NS
ENSMUSG00000000282	Mnt	3457	2620	0.478821	0.0215066	0.219623	NS
ENSMUSG00000063511	Snrnp70	2466	1865	0.481856	0.0215644	0.22007	NS
ENSMUSG00000000740	Rpl13	15481	11787	0.472185	0.0215942	0.22023	NS
ENSMUSG00000025127	Gcgr	1432	2116	-0.484386	0.0216131	0.220279	NS
ENSMUSG00000030411	Nova2	354	256	0.546265	0.0216586	0.220599	NS
ENSMUSG00000000120	Ngfr	175	120	0.622667	0.0217029	0.220761	NS
ENSMUSG00000035390	Brsk1	175	120	0.622667	0.0217029	0.220761	NS
ENSMUSG00000005054	Cstb	3914	2970	0.47705	0.0217314	0.220908	NS
ENSMUSG00000090326	Dthd1	23	9	1.41969	0.0219259	0.222375	NS
ENSMUSG00000028262	Clca3a2	9	25	-1.38308	0.0219259	0.222375	NS
ENSMUSG00000030148	Clec4a2	9	25	-1.38308	0.0219259	0.222375	NS
ENSMUSG00000071047	Ces1a	173	272	-0.573615	0.0219328	0.222375	NS
ENSMUSG00000064247	Plcxd1	35	67	-0.855679	0.0221058	0.223984	NS
ENSMUSG00000052428	Tmco1	4397	6445	-0.472763	0.0222197	0.224855	NS
ENSMUSG00000104346	Pcdhga3	217	152	0.592101	0.0222205	0.224855	NS
ENSMUSG00000042406	Atf4	8550	6514	0.47126	0.0222634	0.225143	NS
ENSMUSG00000038007	Acer2	1493	2201	-0.481025	0.0223836	0.226212	NS
ENSMUSG00000006235	Epor	882	659	0.499305	0.0224236	0.22647	NS
ENSMUSG00000047810	Ccdc88b	169	116	0.621227	0.0224413	0.226502	NS
ENSMUSG00000040699	Limd2	4962	3776	0.472936	0.0224575	0.226519	NS
ENSMUSG00000043969	Emx2	325	234	0.552566	0.0225204	0.227006	NS
ENSMUSG00000041361	Myzap	970	727	0.494842	0.0225445	0.227036	NS
ENSMUSG00000028957	Per3	746	555	0.505476	0.0225524	0.227036	NS
ENSMUSG00000024474	Ik	3060	2324	0.475786	0.0226364	0.227735	NS
ENSMUSG00000054814	Usp46	3491	5115	-0.472193	0.0227206	0.228335	NS
ENSMUSG00000058897	Col25a1	347	251	0.545903	0.0227253	0.228335	NS
ENSMUSG00000023034	Nr4a1	357	259	0.541635	0.0228167	0.229106	NS
ENSMUSG00000001829	Clpb	2650	3886	-0.473388	0.0229012	0.229714	NS
ENSMUSG00000042462	Dctpp1	828	619	0.498491	0.0229067	0.229714	NS
ENSMUSG00000024401	Tnf	70	42	0.813952	0.023072	0.231223	NS
ENSMUSG00000078920	Ifi47	335	508	-0.521621	0.0231285	0.231329	NS
ENSMUSG00000034906	Ncaph	1144	860	0.490503	0.0231511	0.231329	NS
ENSMUSG00000028139	Riiad1	17	5	1.81812	0.0231566	0.231329	NS
ENSMUSG00000021047	Nova1	17	5	1.81812	0.0231566	0.231329	NS
ENSMUSG00000014852	Adamts13	17	5	1.81812	0.0231566	0.231329	NS
ENSMUSG00000025736	Jmjd8	1825	1382	0.479988	0.0231732	0.231347	NS
ENSMUSG00000082361	Btc	111	180	-0.618	0.0232045	0.231511	NS
ENSMUSG00000016409	Nkap	1999	2934	-0.474679	0.023236	0.231523	NS
ENSMUSG00000038555	Reep2	150	102	0.634634	0.0232731	0.231523	NS
ENSMUSG00000025868	Higd2a	1173	883	0.488544	0.0232789	0.231523	NS
ENSMUSG00000008153	Clstn3	369	268	0.540059	0.0232852	0.231523	NS
ENSMUSG00000038560	Sp6	80	49	0.78452	0.0232903	0.231523	NS
ENSMUSG00000050211	Pla2g4e	2906	2210	0.473852	0.0233273	0.231523	NS
ENSMUSG00000003190	Bcl2l12	460	338	0.523331	0.0233368	0.231523	NS
ENSMUSG00000030792	Dkkl1	2169	3181	-0.473541	0.0233409	0.231523	NS
ENSMUSG00000095098	Ccdc85b	693	516	0.504265	0.0233442	0.231523	NS
ENSMUSG00000040612	Ildr2	1231	928	0.486464	0.02338	0.231523	NS
ENSMUSG00000038539	Atf5	1376	1039	0.484121	0.0233853	0.231523	NS
ENSMUSG00000026691	Fmo3	37	19	1.03543	0.0233933	0.231523	NS
ENSMUSG00000029465	Arpc3	3761	2865	0.47145	0.0233985	0.231523	NS
ENSMUSG00000056043	Rgs9bp	113	74	0.688663	0.0234863	0.232245	NS
ENSMUSG00000015748	Prpf3	2138	1623	0.476454	0.0235575	0.232802	NS
ENSMUSG00000050640	Tmem150c	96	62	0.708494	0.0235904	0.232826	NS
ENSMUSG00000042414	Prdm14	120	79	0.681115	0.0235978	0.232826	NS
ENSMUSG00000020080	Hkdc1	136	217	-0.594766	0.0236047	0.232826	NS
ENSMUSG00000029007	Agtrap	1124	1657	-0.481	0.0236196	0.232826	NS
ENSMUSG00000026321	Tnfrsf11a	126	202	-0.60157	0.0237629	0.233964	NS
ENSMUSG00000020895	Tmem107	522	386	0.514192	0.023765	0.233964	NS
ENSMUSG00000029102	Hgfac	11	28	-1.25978	0.023845	0.234603	NS
ENSMUSG00000038644	Pold1	4132	3153	0.468986	0.0239319	0.235284	NS
ENSMUSG00000027702	Lrrc34	64	38	0.82883	0.0239443	0.235284	NS
ENSMUSG00000063439	B9d2	171	118	0.613553	0.0239809	0.235495	NS
ENSMUSG00000027398	Il1b	56	98	-0.727228	0.0241071	0.236586	NS
ENSMUSG00000003545	Fosb	273	195	0.564007	0.0241376	0.236713	NS
ENSMUSG00000051855	Mest	14278	20787	-0.462997	0.0241504	0.236713	NS
ENSMUSG00000049409	Prokr1	137	93	0.637049	0.0241945	0.236997	NS
ENSMUSG00000027881	Prpf38b	2201	1674	0.473716	0.0242551	0.237381	NS
ENSMUSG00000072849	Serpina1e	43	78	-0.77855	0.024277	0.237381	NS
ENSMUSG00000024301	Kifc5b	312	225	0.550247	0.0242833	0.237381	NS
ENSMUSG00000073468	Sft2d1	1841	2697	-0.471952	0.0242945	0.237381	NS
ENSMUSG00000038524	Fchsd1	485	358	0.516756	0.0243461	0.23761	NS
ENSMUSG00000064068	Mtx1	1223	924	0.48329	0.0243484	0.23761	NS
ENSMUSG00000055653	Gpc3	632	939	-0.492233	0.0244027	0.237991	NS
ENSMUSG00000023055	Calcoco1	2912	2221	0.469665	0.0245635	0.238962	NS
ENSMUSG00000034898	Filip1	228	162	0.571553	0.0245823	0.238962	NS
ENSMUSG00000025478	Dpysl4	95	156	-0.636001	0.0246145	0.238962	NS
ENSMUSG00000096969	4930535I16Rik	9	1	3.09387	0.0246349	0.238962	NS
ENSMUSG00000044162	Tnip3	8	23	-1.43095	0.0246357	0.238962	NS
ENSMUSG00000075297	H60b	8	23	-1.43095	0.0246357	0.238962	NS
ENSMUSG00000034755	Pcdh11x	8	23	-1.43095	0.0246357	0.238962	NS
ENSMUSG00000002033	Cd3g	8	23	-1.43095	0.0246357	0.238962	NS
ENSMUSG00000018740	Slc25a35	91	58	0.727436	0.0246462	0.238962	NS
ENSMUSG00000029610	Aimp2	1083	817	0.485448	0.0246553	0.238962	NS
ENSMUSG00000028988	Ctnnbip1	5712	4372	0.464578	0.024711	0.239354	NS
ENSMUSG00000035757	Selenoo	559	832	-0.494757	0.0247735	0.239681	NS
ENSMUSG00000001510	Dlx3	4473	3421	0.465697	0.0247755	0.239681	NS
ENSMUSG00000018678	Sp2	2423	1847	0.47047	0.0248928	0.240545	NS
ENSMUSG00000052160	Pld4	59	103	-0.723798	0.0248957	0.240545	NS
ENSMUSG00000100586	Vmn1r90	183	128	0.594098	0.0250017	0.241367	NS
ENSMUSG00000020155	Kcnmb1	15	4	1.95184	0.0250426	0.241367	NS
ENSMUSG00000057729	Prtn3	15	4	1.95184	0.0250426	0.241367	NS
ENSMUSG00000045551	Fpr1	4	15	-1.7971	0.0250426	0.241367	NS
ENSMUSG00000047844	Bex4	104	68	0.690828	0.0250602	0.241388	NS
ENSMUSG00000037737	Actrt3	13	31	-1.1674	0.0251301	0.241912	NS
ENSMUSG00000049517	Rps23	15920	12227	0.459653	0.0252884	0.243242	NS
ENSMUSG00000037221	Mospd3	1048	792	0.482887	0.0252994	0.243242	NS
ENSMUSG00000025220	Mgea5	10027	14564	-0.459625	0.0253862	0.243926	NS
ENSMUSG00000001827	Folr1	3690	2824	0.46475	0.0254727	0.244606	NS
ENSMUSG00000067158	Col4a4	446	329	0.517673	0.0255859	0.245543	NS
ENSMUSG00000030895	Hpx	53	30	0.89706	0.0256102	0.245625	NS
ENSMUSG00000003575	Crtc1	886	667	0.488427	0.025645	0.245808	NS
ENSMUSG00000050103	Agmo	86	143	-0.653976	0.025687	0.246059	NS
ENSMUSG00000033207	Mamdc2	530	788	-0.49322	0.0257359	0.246377	NS
ENSMUSG00000022471	Xrcc6	1070	809	0.482221	0.025848	0.247299	NS
ENSMUSG00000031376	Atp2b3	32	16	1.07283	0.0259426	0.247985	NS
ENSMUSG00000066178	6030445D17Rik	50	28	0.912291	0.0259642	0.247985	NS
ENSMUSG00000050493	Fam167b	44	79	-0.763824	0.0259675	0.247985	NS
ENSMUSG00000032607	Amt	773	581	0.490725	0.0259951	0.248097	NS
ENSMUSG00000030047	Arhgap25	112	180	-0.605075	0.0260495	0.248465	NS
ENSMUSG00000024661	Fth1	23329	17958	0.456382	0.026165	0.249414	NS
ENSMUSG00000040621	Gemin8	240	367	-0.533633	0.0261958	0.249555	NS
ENSMUSG00000033590	Myo5c	341	249	0.532284	0.026342	0.250795	NS
ENSMUSG00000055235	Wdr86	174	121	0.602445	0.0263881	0.251057	NS
ENSMUSG00000094626	Tmem121b	13	3	2.14732	0.0264707	0.251057	NS
ENSMUSG00000062518	Zfp534	3	13	-1.99346	0.0264707	0.251057	NS
ENSMUSG00000056271	Lman1l	3	13	-1.99346	0.0264707	0.251057	NS
ENSMUSG00000029660	Tex26	3	13	-1.99346	0.0264707	0.251057	NS
ENSMUSG00000037366	Pafah2	1879	2739	-0.464771	0.0264766	0.251057	NS
ENSMUSG00000020528	Prpsap2	987	1448	-0.474003	0.0264821	0.251057	NS
ENSMUSG00000031352	Hccs	1612	2352	-0.466119	0.0265949	0.251616	NS
ENSMUSG00000020870	Cdc34b	38	20	1.00026	0.0266086	0.251616	NS
ENSMUSG00000057378	Ryr3	38	20	1.00026	0.0266086	0.251616	NS
ENSMUSG00000032171	Pin1	2113	1615	0.466614	0.026616	0.251616	NS
ENSMUSG00000036172	Cd200r3	20	43	-1.02101	0.0266216	0.251616	NS
ENSMUSG00000025902	Sox17	837	1230	-0.476413	0.0266798	0.251746	NS
ENSMUSG00000047654	Tssk6	89	57	0.720453	0.0266939	0.251746	NS
ENSMUSG00000073422	H2-Ke6	161	111	0.614809	0.0267025	0.251746	NS
ENSMUSG00000026018	Ica1l	161	111	0.614809	0.0267025	0.251746	NS
ENSMUSG00000026124	Cfc1	11	2	2.4644	0.0267805	0.251746	NS
ENSMUSG00000037548	H2-DMb2	11	2	2.4644	0.0267805	0.251746	NS
ENSMUSG00000003206	Ebi3	11	2	2.4644	0.0267805	0.251746	NS
ENSMUSG00000040165	Cd209c	11	2	2.4644	0.0267805	0.251746	NS
ENSMUSG00000017316	Ppy	2	11	-2.31215	0.0267805	0.251746	NS
ENSMUSG00000054191	Klf1	116	77	0.669189	0.0269527	0.253038	NS
ENSMUSG00000040726	Hesx1	24	10	1.3308	0.026994	0.253038	NS
ENSMUSG00000075217	4833423E24Rik	24	10	1.3308	0.026994	0.253038	NS
ENSMUSG00000024853	Sf3b2	10122	7797	0.455384	0.0269965	0.253038	NS
ENSMUSG00000035545	Leng8	3205	2459	0.461119	0.026999	0.253038	NS
ENSMUSG00000027794	Sohlh2	108	174	-0.60861	0.0270619	0.253476	NS
ENSMUSG00000010342	Tex14	307	223	0.539823	0.0271527	0.254174	NS
ENSMUSG00000028864	Hgf	175	122	0.598845	0.0272162	0.254616	NS
ENSMUSG00000030647	Ndufc2	1246	948	0.473178	0.0273195	0.255353	NS
ENSMUSG00000053716	Dusp7	1456	2123	-0.465174	0.0273278	0.255353	NS
ENSMUSG00000025204	Ndufb8	2607	1999	0.461974	0.0273502	0.25541	NS
ENSMUSG00000016427	Ndufa1	917	694	0.480797	0.027431	0.256012	NS
ENSMUSG00000006389	Mpl	120	80	0.662997	0.0275121	0.256615	NS
ENSMUSG00000028078	Dclk2	478	709	-0.489782	0.0275747	0.256742	NS
ENSMUSG00000091337	Eid1	1819	2646	-0.461754	0.0275876	0.256742	NS
ENSMUSG00000079633	Rhox4d	99	65	0.684799	0.0276093	0.256742	NS
ENSMUSG00000086040	Wipf3	2458	1885	0.461781	0.0276212	0.256742	NS
ENSMUSG00000089984	Fbxo24	20	7	1.57598	0.0276789	0.256742	NS
ENSMUSG00000005800	Mmp8	7	20	-1.42008	0.0276789	0.256742	NS
ENSMUSG00000047307	Pcdhb13	7	20	-1.42008	0.0276789	0.256742	NS
ENSMUSG00000041476	Smpx	7	20	-1.42008	0.0276789	0.256742	NS
ENSMUSG00000078998	Bpifa6	7	20	-1.42008	0.0276789	0.256742	NS
ENSMUSG00000074731	Zfp345	417	622	-0.497857	0.0276901	0.256742	NS
ENSMUSG00000023967	Mrps18a	1364	1040	0.470098	0.0277278	0.256939	NS
ENSMUSG00000031778	Cx3cl1	383	572	-0.49965	0.0277734	0.257209	NS
ENSMUSG00000058833	Rex1bd	908	688	0.479095	0.0278301	0.257581	NS
ENSMUSG00000072214	Sept5	12511	9659	0.452133	0.0279275	0.25833	NS
ENSMUSG00000046111	Cep295	2756	2117	0.459418	0.028023	0.259059	NS
ENSMUSG00000027692	Tnik	347	520	-0.50454	0.0280992	0.25961	NS
ENSMUSG00000041199	Rpusd1	667	502	0.48878	0.0281839	0.260239	NS
ENSMUSG00000022385	Gtse1	1136	865	0.472018	0.0282872	0.261038	NS
ENSMUSG00000021596	Mctp1	86	142	-0.643861	0.0283629	0.261386	NS
ENSMUSG00000028785	Hpca	134	92	0.62071	0.0283629	0.261386	NS
ENSMUSG00000005718	Tfap4	152	105	0.611959	0.0283751	0.261386	NS
ENSMUSG00000022420	Dnal4	1028	781	0.475266	0.0284649	0.262058	NS
ENSMUSG00000049577	Zfpm1	2464	1893	0.459188	0.0284912	0.262146	NS
ENSMUSG00000038206	Fbxo8	1469	2136	-0.461158	0.0286512	0.263463	NS
ENSMUSG00000037490	Slc2a12	653	960	-0.476989	0.0287213	0.263952	NS
ENSMUSG00000018169	Mfng	280	422	-0.512742	0.0287396	0.263965	NS
ENSMUSG00000053198	Prx	272	411	-0.516451	0.0288096	0.264345	NS
ENSMUSG00000021347	Prl7b1	19364	14984	0.448838	0.0288148	0.264345	NS
ENSMUSG00000034932	Mrpl54	710	536	0.484375	0.0289032	0.265	NS
ENSMUSG00000033184	Tmed7	4970	7176	-0.451037	0.0289488	0.265262	NS
ENSMUSG00000046865	Fbl	2513	1933	0.45743	0.0290279	0.265831	NS
ENSMUSG00000042766	Trim46	245	177	0.547589	0.0290493	0.265871	NS
ENSMUSG00000058126	Tpm3-rs7	5190	7491	-0.450528	0.0290708	0.265907	NS
ENSMUSG00000003477	Inmt	516	761	-0.481542	0.0290873	0.265907	NS
ENSMUSG00000002210	Smg9	856	650	0.475978	0.029153	0.266352	NS
ENSMUSG00000028717	Tal1	729	551	0.482658	0.0292072	0.266691	NS
ENSMUSG00000021758	Ddx4	116	184	-0.586189	0.0294794	0.269019	NS
ENSMUSG00000056972	Magel2	1390	1064	0.464426	0.0295248	0.269276	NS
ENSMUSG00000026532	Spta1	1101	840	0.469179	0.0296975	0.270693	NS
ENSMUSG00000046259	Sprr2h	145	226	-0.560993	0.029919	0.272498	NS
ENSMUSG00000043110	Lrrn4	1693	1300	0.459919	0.0299304	0.272498	NS
ENSMUSG00000031662	Snx20	39	21	0.967667	0.0300003	0.272975	NS
ENSMUSG00000079435	Rpl36a	1891	1454	0.457975	0.0300484	0.273142	NS
ENSMUSG00000004698	Hdac9	1201	1745	-0.460064	0.0300537	0.273142	NS
ENSMUSG00000030733	Sh2b1	3144	2427	0.452294	0.0301075	0.273472	NS
ENSMUSG00000070348	Ccnd1	1442	2091	-0.457202	0.0301373	0.273583	NS
ENSMUSG00000023909	Paqr4	1884	1449	0.457594	0.030203	0.274021	NS
ENSMUSG00000037224	Zfyve28	74	46	0.763125	0.0302966	0.274654	NS
ENSMUSG00000025779	Ly96	188	288	-0.53616	0.030308	0.274654	NS
ENSMUSG00000026238	Ptma	26820	20820	0.444224	0.0303513	0.274752	NS
ENSMUSG00000044229	Nxpe4	247	179	0.543114	0.030354	0.274752	NS
ENSMUSG00000036948	BC037034	1172	896	0.466232	0.0305056	0.275964	NS
ENSMUSG00000104713	Gbp6	392	582	-0.491149	0.0305693	0.27638	NS
ENSMUSG00000010021	Kif19a	22	9	1.35591	0.0306351	0.276655	NS
ENSMUSG00000102692	Dchs2	9	24	-1.32449	0.0306351	0.276655	NS
ENSMUSG00000033470	Cysltr2	928	1351	-0.462892	0.0306861	0.276955	NS
ENSMUSG00000035299	Mid1	178	273	-0.53783	0.0308842	0.278582	NS
ENSMUSG00000040552	C3ar1	189	289	-0.533509	0.0309143	0.278636	NS
ENSMUSG00000039231	Suv39h1	3780	5442	-0.446851	0.0309259	0.278636	NS
ENSMUSG00000030867	Plk1	1597	1228	0.4579	0.0309873	0.27881	NS
ENSMUSG00000053453	Thoc7	1321	1914	-0.456037	0.031002	0.27881	NS
ENSMUSG00000044294	Krt84	18	6	1.64301	0.0310526	0.27881	NS
ENSMUSG00000013766	Ly6g6e	18	6	1.64301	0.0310526	0.27881	NS
ENSMUSG00000044365	Cxxc4	6	18	-1.48739	0.0310526	0.27881	NS
ENSMUSG00000004952	Rasa4	192	293	-0.530626	0.0310703	0.27881	NS
ENSMUSG00000018861	Fdxr	1733	1334	0.456362	0.0310848	0.27881	NS
ENSMUSG00000039041	Adrm1	6734	5224	0.445186	0.031088	0.27881	NS
ENSMUSG00000006386	Tek	1654	2391	-0.452739	0.0311575	0.279171	NS
ENSMUSG00000061086	Myl4	2774	2144	0.450527	0.0311641	0.279171	NS
ENSMUSG00000073197	5730507C01Rik	110	175	-0.590429	0.0313332	0.280525	NS
ENSMUSG00000116673	A630089N07Rik	155	108	0.599541	0.0313662	0.28066	NS
ENSMUSG00000018733	Pex12	810	1181	-0.465068	0.0314037	0.280835	NS
ENSMUSG00000015478	Rnf5	1309	1005	0.460106	0.031477	0.281329	NS
ENSMUSG00000031781	Ciapin1	3506	5043	-0.445556	0.0315665	0.281968	NS
ENSMUSG00000048922	Cdca2	1459	1122	0.457749	0.0316024	0.282127	NS
ENSMUSG00000021822	Plau	7824	11229	-0.442358	0.0316266	0.282181	NS
ENSMUSG00000004285	Atp6v1f	3126	2420	0.448177	0.0316492	0.282222	NS
ENSMUSG00000002885	Adgre5	690	1007	-0.466438	0.031759	0.283039	NS
ENSMUSG00000029446	Psph	723	1054	-0.464853	0.0318272	0.283485	NS
ENSMUSG00000034463	Scara3	131	90	0.619738	0.0320531	0.285232	NS
ENSMUSG00000029422	Rsrc2	2867	2220	0.447847	0.0320598	0.285232	NS
ENSMUSG00000035184	Fam124a	933	713	0.46679	0.0321195	0.285601	NS
ENSMUSG00000000126	Wnt9a	148	229	-0.550487	0.0321869	0.286037	NS
ENSMUSG00000029861	Fam131b	75	47	0.751517	0.0322432	0.286239	NS
ENSMUSG00000045667	Smtnl2	498	732	-0.476712	0.0322464	0.286239	NS
ENSMUSG00000035095	Fam167a	397	296	0.502245	0.0322834	0.286405	NS
ENSMUSG00000020838	Slc6a4	265	193	0.535981	0.0323304	0.286659	NS
ENSMUSG00000036523	Greb1	475	357	0.490741	0.0323983	0.287098	NS
ENSMUSG00000038305	Spats2l	368	544	-0.484878	0.0324608	0.287393	NS
ENSMUSG00000022490	Ppp1r1a	25	11	1.25357	0.0324683	0.287393	NS
ENSMUSG00000057060	Slc35f3	24	48	-0.917677	0.0324925	0.287443	NS
ENSMUSG00000037446	Tulp1	1269	976	0.457574	0.0326475	0.288651	NS
ENSMUSG00000045915	Ccdc42	117	79	0.644626	0.0327586	0.28931	NS
ENSMUSG00000040482	Dxo	1171	899	0.460179	0.032759	0.28931	NS
ENSMUSG00000066637	Ttc32	90	146	-0.618405	0.032855	0.289993	NS
ENSMUSG00000027165	B230118H07Rik	588	445	0.48078	0.0329865	0.290899	NS
ENSMUSG00000045382	Cxcr4	408	601	-0.479787	0.0330149	0.290899	NS
ENSMUSG00000035109	Shc4	57	97	-0.68697	0.0330321	0.290899	NS
ENSMUSG00000039385	Cdh6	57	97	-0.68697	0.0330321	0.290899	NS
ENSMUSG00000053693	Mast1	22	45	-0.949694	0.033068	0.290939	NS
ENSMUSG00000020770	Unk	2416	1872	0.446901	0.0330739	0.290939	NS
ENSMUSG00000072966	Gprasp2	72	45	0.755282	0.0331742	0.291657	NS
ENSMUSG00000018263	Tbx5	168	118	0.588036	0.033284	0.292458	NS
ENSMUSG00000114755	Galr3	28	13	1.17787	0.0335099	0.294111	NS
ENSMUSG00000090264	Eif4ebp3	28	13	1.17787	0.0335099	0.294111	NS
ENSMUSG00000050578	Mmp13	20	42	-0.987163	0.033558	0.294367	NS
ENSMUSG00000032338	Hcn4	482	363	0.487804	0.0336128	0.294683	NS
ENSMUSG00000021509	Slc25a48	3257	4668	-0.44036	0.0337699	0.295894	NS
ENSMUSG00000048355	Arxes1	293	216	0.518498	0.0339035	0.296707	NS
ENSMUSG00000002107	Celf2	841	1220	-0.45776	0.033916	0.296707	NS
ENSMUSG00000041550	Serpina5	18	39	-1.03162	0.0339197	0.296707	NS
ENSMUSG00000025762	Larp1b	784	1137	-0.457359	0.0340481	0.297664	NS
ENSMUSG00000036596	Cpz	16	36	-1.08525	0.0340935	0.297894	NS
ENSMUSG00000028907	Utp11	1190	917	0.4548	0.0341448	0.298059	NS
ENSMUSG00000036295	Lrrn3	41	73	-0.751649	0.0341522	0.298059	NS
ENSMUSG00000055733	Nap1l3	83	54	0.697724	0.0341697	0.298059	NS
ENSMUSG00000034936	Arl4d	5711	4453	0.437842	0.0342401	0.298475	NS
ENSMUSG00000024829	Mrpl21	760	581	0.46626	0.0342556	0.298475	NS
ENSMUSG00000021819	Zswim8	10949	8551	0.435515	0.0343094	0.298777	NS
ENSMUSG00000024653	Scgb1a1	1053	1520	-0.450634	0.0344702	0.30001	NS
ENSMUSG00000018459	Slc13a3	187	134	0.559248	0.0345095	0.300185	NS
ENSMUSG00000070394	Tmem256	716	547	0.467212	0.0345646	0.300496	NS
ENSMUSG00000020840	Blmh	2592	3713	-0.439615	0.0346828	0.300704	NS
ENSMUSG00000030188	Magohb	147	103	0.591454	0.0346986	0.300704	NS
ENSMUSG00000050359	Sprr1a	16	5	1.7313	0.0347041	0.300704	NS
ENSMUSG00000042250	Pglyrp4	16	5	1.7313	0.0347041	0.300704	NS
ENSMUSG00000050108	Bpifc	16	5	1.7313	0.0347041	0.300704	NS
ENSMUSG00000043298	Smco3	5	16	-1.57606	0.0347041	0.300704	NS
ENSMUSG00000070933	Speer4d	34	63	-0.808718	0.0347902	0.301256	NS
ENSMUSG00000029680	Hyal4	21	8	1.45656	0.0348449	0.301256	NS
ENSMUSG00000062372	Otof	8	21	-1.30046	0.0348449	0.301256	NS
ENSMUSG00000030470	Csrp3	8	21	-1.30046	0.0348449	0.301256	NS
ENSMUSG00000029279	Brdt	66	110	-0.657107	0.0349671	0.301929	NS
ENSMUSG00000008668	Rps18	6571	5132	0.435469	0.0349759	0.301929	NS
ENSMUSG00000020086	H2afy2	82	132	-0.60722	0.0349922	0.301929	NS
ENSMUSG00000055639	Dach1	100	159	-0.589551	0.0350065	0.301929	NS
ENSMUSG00000029843	Slc13a4	7840	11186	-0.433876	0.0350297	0.301929	NS
ENSMUSG00000032313	Tmem266	115	78	0.638126	0.0350388	0.301929	NS
ENSMUSG00000033356	Pus7l	406	596	-0.474824	0.0351765	0.302804	NS
ENSMUSG00000057446	Cts8	39	70	-0.763147	0.0351791	0.302804	NS
ENSMUSG00000092558	Med20	1456	1127	0.448366	0.0352508	0.303191	NS
ENSMUSG00000029703	Lrwd1	2204	1713	0.442458	0.0352629	0.303191	NS
ENSMUSG00000035342	Lzts2	7014	5482	0.434413	0.0353147	0.303469	NS
ENSMUSG00000063953	Amd2	1580	2268	-0.44258	0.0353712	0.303788	NS
ENSMUSG00000030357	Fkbp4	8954	7004	0.433233	0.0354788	0.304545	NS
ENSMUSG00000044221	Grsf1	3904	5575	-0.43512	0.0355355	0.304863	NS
ENSMUSG00000024300	Myo1f	188	284	-0.515991	0.035634	0.305541	NS
ENSMUSG00000044080	S100a1	7194	5627	0.433307	0.0357437	0.306313	NS
ENSMUSG00000071722	Spin4	584	849	-0.460827	0.0358482	0.30704	NS
ENSMUSG00000004096	Cwc15	1181	913	0.450155	0.0358714	0.30707	NS
ENSMUSG00000025939	Ube2w	1810	2593	-0.43972	0.0359427	0.307512	NS
ENSMUSG00000029095	Ablim2	101	68	0.648649	0.035978	0.307645	NS
ENSMUSG00000031077	Fadd	763	585	0.462047	0.0360133	0.307778	NS
ENSMUSG00000021947	Cryl1	658	954	-0.456942	0.0361124	0.308312	NS
ENSMUSG00000027510	Rbm38	1742	1353	0.443434	0.0361152	0.308312	NS
ENSMUSG00000025855	Prkar1b	222	162	0.5331	0.0361392	0.308348	NS
ENSMUSG00000028457	Atp8b5	63	39	0.768804	0.0362564	0.30918	NS
ENSMUSG00000000934	Top1mt	1544	1198	0.444891	0.0362764	0.309181	NS
ENSMUSG00000036820	Amdhd2	1521	1180	0.445079	0.0363002	0.309215	NS
ENSMUSG00000028226	Mmp16	42	74	-0.73658	0.0363831	0.309666	NS
ENSMUSG00000033033	Calhm2	493	373	0.481158	0.0363927	0.309666	NS
ENSMUSG00000073494	Sh2d1b2	673	975	-0.455838	0.0364578	0.309947	NS
ENSMUSG00000005968	Tuft1	2397	3425	-0.435968	0.0364656	0.309947	NS
ENSMUSG00000054855	Rnd1	67	111	-0.648492	0.036532	0.310321	NS
ENSMUSG00000087651	1500009L16Rik	3310	2585	0.435535	0.0365599	0.310321	NS
ENSMUSG00000039089	L3mbtl3	1574	2255	-0.439776	0.0365723	0.310321	NS
ENSMUSG00000093989	Rnasek	572	436	0.470456	0.036589	0.310321	NS
ENSMUSG00000022701	Ccdc191	238	174	0.530434	0.036695	0.311051	NS
ENSMUSG00000048731	Ggnbp1	399	300	0.490135	0.0367698	0.311516	NS
ENSMUSG00000046971	Pla2g4f	2677	2089	0.436669	0.0368463	0.311995	NS
ENSMUSG00000059070	Rpl18	19211	15077	0.428467	0.0368759	0.312076	NS
ENSMUSG00000078813	Leng1	381	286	0.492476	0.0369523	0.312553	NS
ENSMUSG00000031708	Tecr	3883	3037	0.433396	0.0369971	0.312762	NS
ENSMUSG00000056919	Cep162	1143	884	0.449538	0.0370423	0.312975	NS
ENSMUSG00000024145	Pigf	327	482	-0.480703	0.0371346	0.313586	NS
ENSMUSG00000051373	Plpp7	208	151	0.540539	0.03722	0.314137	NS
ENSMUSG00000051839	Gypa	340	254	0.49938	0.0372803	0.314476	NS
ENSMUSG00000016763	Scube1	1121	868	0.447849	0.0373006	0.314477	NS
ENSMUSG00000016552	Foxred2	392	574	-0.471185	0.037338	0.314622	NS
ENSMUSG00000022949	Clic6	35	64	-0.789719	0.0373851	0.314679	NS
ENSMUSG00000041075	Fzd7	60	37	0.774246	0.0373851	0.314679	NS
ENSMUSG00000061578	Ksr2	74	47	0.732184	0.0374492	0.315049	NS
ENSMUSG00000002129	Sf3a1	6211	4870	0.429781	0.0375131	0.315328	NS
ENSMUSG00000039483	Asb6	1649	1283	0.440919	0.0375226	0.315328	NS
ENSMUSG00000042499	Hoxd11	128	89	0.602443	0.0376662	0.316193	NS
ENSMUSG00000024479	Mal2	84	134	-0.59418	0.0376662	0.316193	NS
ENSMUSG00000035439	Haus8	678	520	0.461563	0.0378076	0.31721	NS
ENSMUSG00000002372	Ranbp3	5525	4333	0.429484	0.0378682	0.317387	NS
ENSMUSG00000021483	Cdk20	280	208	0.507466	0.0378693	0.317387	NS
ENSMUSG00000073293	Nudt10	19	40	-0.990535	0.0379493	0.317716	NS
ENSMUSG00000072770	Acrbp	38	21	0.93031	0.0379493	0.317716	NS
ENSMUSG00000022210	Dhrs4	622	476	0.464733	0.0380077	0.318035	NS
ENSMUSG00000061815	Rufy4	4917	6988	-0.428205	0.0381156	0.318274	NS
ENSMUSG00000024660	Incenp	2284	1784	0.435307	0.0381388	0.318274	NS
ENSMUSG00000034059	Ypel4	26	12	1.18574	0.0383018	0.318274	NS
ENSMUSG00000029707	Fscn3	26	12	1.18574	0.0383018	0.318274	NS
ENSMUSG00000037106	Fer1l6	26	12	1.18574	0.0383018	0.318274	NS
ENSMUSG00000071551	Akr1c19	12	28	-1.13556	0.0383018	0.318274	NS
ENSMUSG00000043419	Rnf227	79	127	-0.605256	0.0383326	0.318274	NS
ENSMUSG00000036854	Hspb6	78	50	0.71898	0.0383951	0.318274	NS
ENSMUSG00000020083	Fam241b	78	50	0.71898	0.0383951	0.318274	NS
ENSMUSG00000060548	Tnfrsf19	133	205	-0.544896	0.0384284	0.318274	NS
ENSMUSG00000047617	Paxx	459	349	0.474006	0.0384308	0.318274	NS
ENSMUSG00000029211	Gabra4	14	4	1.85313	0.0384743	0.318274	NS
ENSMUSG00000095276	Gfy	14	4	1.85313	0.0384743	0.318274	NS
ENSMUSG00000075270	Pde11a	14	4	1.85313	0.0384743	0.318274	NS
ENSMUSG00000079388	2610042L04Rik	4	14	-1.69844	0.0384743	0.318274	NS
ENSMUSG00000114582	3110040M04Rik	4	14	-1.69844	0.0384743	0.318274	NS
ENSMUSG00000028637	Ccdc30	4	14	-1.69844	0.0384743	0.318274	NS
ENSMUSG00000022376	Adcy8	4	14	-1.69844	0.0384743	0.318274	NS
ENSMUSG00000020798	Spns3	4	14	-1.69844	0.0384743	0.318274	NS
ENSMUSG00000036834	Plch1	17	37	-1.03782	0.0384848	0.318274	NS
ENSMUSG00000041828	Abca8a	17	37	-1.03782	0.0384848	0.318274	NS
ENSMUSG00000109588	Lnp1	35	19	0.955527	0.0384848	0.318274	NS
ENSMUSG00000024743	Syt7	33	61	-0.805184	0.0385652	0.318711	NS
ENSMUSG00000078580	E430018J23Rik	136	209	-0.540606	0.0385785	0.318711	NS
ENSMUSG00000078789	Dph1	600	868	-0.453767	0.0386435	0.31906	NS
ENSMUSG00000045917	Tmem268	257	381	-0.488939	0.0387003	0.31906	NS
ENSMUSG00000089929	Bcl2a1b	38	68	-0.758762	0.038765	0.31906	NS
ENSMUSG00000051212	Gpr183	29	14	1.12238	0.0387935	0.31906	NS
ENSMUSG00000049134	Nrap	29	14	1.12238	0.0387935	0.31906	NS
ENSMUSG00000049404	Rarres1	14	31	-1.06144	0.0387935	0.31906	NS
ENSMUSG00000071984	Fndc1	15	34	-1.09548	0.0388023	0.31906	NS
ENSMUSG00000055313	Pgbd1	32	17	0.986038	0.0388023	0.31906	NS
ENSMUSG00000027843	Ptpn22	263	389	-0.48563	0.0388046	0.31906	NS
ENSMUSG00000071064	Zfp827	602	461	0.463773	0.0388418	0.319159	NS
ENSMUSG00000067430	Zfp763	142	218	-0.539165	0.0388575	0.319159	NS
ENSMUSG00000025185	Loxl4	125	194	-0.554794	0.0389283	0.319521	NS
ENSMUSG00000001288	Rarg	1126	874	0.444333	0.0389587	0.319521	NS
ENSMUSG00000039741	Bahcc1	1069	829	0.445646	0.0389629	0.319521	NS
ENSMUSG00000052949	Rnf157	4207	3302	0.428324	0.0390299	0.319719	NS
ENSMUSG00000004263	Atn1	3131	2454	0.430356	0.0390323	0.319719	NS
ENSMUSG00000050552	Lamtor4	801	618	0.453002	0.0390486	0.319719	NS
ENSMUSG00000020063	Sirt1	2949	4192	-0.428511	0.0391267	0.320191	NS
ENSMUSG00000041180	Hectd2	400	302	0.484164	0.0391754	0.320239	NS
ENSMUSG00000004085	Map3k20	1211	1732	-0.437315	0.0391832	0.320239	NS
ENSMUSG00000024067	Dpy30	660	507	0.459268	0.0391941	0.320239	NS
ENSMUSG00000063320	1190007I07Rik	192	139	0.54449	0.0392379	0.320429	NS
ENSMUSG00000040429	Mterf1a	222	163	0.524229	0.0393422	0.321113	NS
ENSMUSG00000079553	Kifc1	1388	1081	0.439483	0.0393831	0.321279	NS
ENSMUSG00000043668	Tox3	118	81	0.62088	0.0394228	0.321435	NS
ENSMUSG00000039715	Wdr34	826	638	0.451394	0.0396604	0.323088	NS
ENSMUSG00000025466	Fuom	75	48	0.721226	0.0396669	0.323088	NS
ENSMUSG00000004371	Il11	7	19	-1.34656	0.0397031	0.323214	NS
ENSMUSG00000046623	Gjb4	69	113	-0.631866	0.0397497	0.323424	NS
ENSMUSG00000049184	Purg	123	191	-0.555572	0.0397868	0.323463	NS
ENSMUSG00000056596	Trnp1	55	33	0.813435	0.0397958	0.323463	NS
ENSMUSG00000039145	Camk1d	341	500	-0.473125	0.0398348	0.323611	NS
ENSMUSG00000005951	Shpk	428	325	0.475898	0.0399237	0.324155	NS
ENSMUSG00000000811	Txnrd3	270	400	-0.487967	0.0399638	0.324155	NS
ENSMUSG00000027249	F2	41	72	-0.731785	0.0399675	0.324155	NS
ENSMUSG00000007107	Atp1a4	86	57	0.671053	0.0399847	0.324155	NS
ENSMUSG00000023993	Treml1	45	26	0.867085	0.0400644	0.324464	NS
ENSMUSG00000044122	Proca1	45	26	0.867085	0.0400644	0.324464	NS
ENSMUSG00000022899	Slc15a2	582	446	0.462749	0.0401028	0.324606	NS
ENSMUSG00000036856	Wnt4	693	997	-0.445784	0.0402621	0.325565	NS
ENSMUSG00000094338	Hist1h2bl	3281	2577	0.427312	0.040263	0.325565	NS
ENSMUSG00000007655	Cav1	1378	1965	-0.433033	0.0403107	0.325782	NS
ENSMUSG00000035062	Zc4h2	160	243	-0.523664	0.0403895	0.326053	NS
ENSMUSG00000095440	Fignl2	4691	3691	0.424758	0.0403956	0.326053	NS
ENSMUSG00000020032	Nuak1	4330	3406	0.425162	0.040413	0.326053	NS
ENSMUSG00000048534	Jaml	265	392	-0.485785	0.0404277	0.326053	NS
ENSMUSG00000063689	Hist2h2ab	235	173	0.520452	0.040477	0.326282	NS
ENSMUSG00000015619	Gata3	5731	4513	0.423577	0.0404996	0.326296	NS
ENSMUSG00000026388	3110009E18Rik	79	52	0.680888	0.0405444	0.32632	NS
ENSMUSG00000068740	Celsr2	49	83	-0.680098	0.0405444	0.32632	NS
ENSMUSG00000025172	Ankrd2	338	254	0.490871	0.0406521	0.326857	NS
ENSMUSG00000024937	Ehbp1l1	1755	1373	0.432991	0.0406531	0.326857	NS
ENSMUSG00000029718	Pcolce	289	425	-0.477335	0.04069	0.326959	NS
ENSMUSG00000020669	Sh3yl1	133	94	0.578929	0.0407076	0.326959	NS
ENSMUSG00000051910	Sox6	124	192	-0.55143	0.0408246	0.32773	NS
ENSMUSG00000006289	Osgep	1205	939	0.438671	0.0409524	0.328433	NS
ENSMUSG00000000957	Mmp14	9715	7665	0.420809	0.04097	0.328433	NS
ENSMUSG00000041671	Pyroxd1	459	666	-0.458037	0.0409913	0.328433	NS
ENSMUSG00000032725	Folr2	44	76	-0.708063	0.0410173	0.328433	NS
ENSMUSG00000055541	Lair1	44	76	-0.708063	0.0410173	0.328433	NS
ENSMUSG00000020620	Abca8b	52	31	0.822536	0.0410741	0.328719	NS
ENSMUSG00000031654	Cbln1	42	24	0.882713	0.0411278	0.328922	NS
ENSMUSG00000048581	E130311K13Rik	232	345	-0.493366	0.0411415	0.328922	NS
ENSMUSG00000024273	2700062C07Rik	427	325	0.472524	0.0413406	0.330253	NS
ENSMUSG00000006850	Tmco6	466	675	-0.455569	0.0413504	0.330253	NS
ENSMUSG00000032657	Fam189b	539	413	0.462907	0.0414005	0.330485	NS
ENSMUSG00000030905	Crym	334	488	-0.468	0.0415149	0.331228	NS
ENSMUSG00000029478	Ncor2	12399	9795	0.418989	0.0415805	0.331582	NS
ENSMUSG00000022257	Laptm4b	3179	4501	-0.422771	0.0416096	0.331645	NS
ENSMUSG00000030088	Aldh1l1	149	106	0.569565	0.041637	0.331694	NS
ENSMUSG00000032085	Tagln	461	668	-0.456091	0.0416678	0.33177	NS
ENSMUSG00000029439	Sfswap	1727	1353	0.430958	0.0417068	0.331911	NS
ENSMUSG00000037600	Kdf1	695	537	0.450885	0.0417945	0.33244	NS
ENSMUSG00000060802	B2m	15767	12464	0.418024	0.041842	0.332622	NS
ENSMUSG00000036959	Bcorl1	2144	3040	-0.424858	0.0419465	0.332622	NS
ENSMUSG00000025794	Rpl14	10645	8412	0.418537	0.0419603	0.332622	NS
ENSMUSG00000089953	Rnf224	12	3	2.03296	0.0419754	0.332622	NS
ENSMUSG00000056130	Ticam2	12	3	2.03296	0.0419754	0.332622	NS
ENSMUSG00000031980	Agt	3	12	-1.87915	0.0419754	0.332622	NS
ENSMUSG00000018844	Fndc8	3	12	-1.87915	0.0419754	0.332622	NS
ENSMUSG00000022178	Ajuba	1979	1553	0.42857	0.0419878	0.332622	NS
ENSMUSG00000018287	Spag7	1620	1269	0.431151	0.0420545	0.332623	NS
ENSMUSG00000003849	Nqo1	265	391	-0.482101	0.0420582	0.332623	NS
ENSMUSG00000035632	Cnot3	3213	2530	0.423652	0.0420728	0.332623	NS
ENSMUSG00000033545	Znrf1	2666	2097	0.425214	0.0420731	0.332623	NS
ENSMUSG00000022330	Osr2	116	80	0.614137	0.0421454	0.333026	NS
ENSMUSG00000025577	Cbx2	4358	3437	0.42139	0.0421969	0.333264	NS
ENSMUSG00000023991	Foxp4	3802	2997	0.422111	0.0422467	0.333488	NS
ENSMUSG00000031189	Aff2	898	698	0.442305	0.0422983	0.333727	NS
ENSMUSG00000031574	Star	4015	3166	0.421611	0.0423234	0.333756	NS
ENSMUSG00000023940	Sgo1	771	1105	-0.440297	0.0423736	0.333984	NS
ENSMUSG00000044708	Kcnj10	120	83	0.609969	0.0424667	0.334274	NS
ENSMUSG00000059395	Nkapl	21	9	1.28917	0.0425388	0.334274	NS
ENSMUSG00000035237	Lcat	21	9	1.28917	0.0425388	0.334274	NS
ENSMUSG00000030474	Siglece	21	9	1.28917	0.0425388	0.334274	NS
ENSMUSG00000087236	Kif28	9	23	-1.26342	0.0425388	0.334274	NS
ENSMUSG00000050075	Gpr171	9	23	-1.26342	0.0425388	0.334274	NS
ENSMUSG00000027901	Dennd2d	82	130	-0.585216	0.0427586	0.335775	NS
ENSMUSG00000028062	Lamtor2	877	682	0.441621	0.0427877	0.335775	NS
ENSMUSG00000036214	Znrd1as	62	39	0.745765	0.0427944	0.335775	NS
ENSMUSG00000006335	Tfpt	496	380	0.463094	0.0429345	0.336705	NS
ENSMUSG00000031403	Dkc1	570	820	-0.445693	0.04305	0.337373	NS
ENSMUSG00000048967	Yjefn3	18	38	-0.994271	0.043063	0.337373	NS
ENSMUSG00000041073	Nacad	3173	2502	0.421634	0.0431037	0.337523	NS
ENSMUSG00000025429	Pstpip2	178	267	-0.505784	0.043177	0.337927	NS
ENSMUSG00000074867	Zfp808	190	283	-0.495647	0.0433209	0.338448	NS
ENSMUSG00000040829	Zmynd15	8	1	2.92635	0.0433314	0.338448	NS
ENSMUSG00000021086	Ccdc175	1	8	-2.77855	0.0433314	0.338448	NS
ENSMUSG00000006269	Atp6v1b1	1	8	-2.77855	0.0433314	0.338448	NS
ENSMUSG00000003271	Sult2b1	162	116	0.560242	0.0433635	0.338448	NS
[truncated: 13,614 more rows]

[truncated: 20 more sheets: Fig.3c, Fig.3d, Fig.3e, Fig.3f, Fig.3g, Fig.3h, Fig.4a, Fig.4b, Fig.4c, Fig.4d, Fig.4e, Fig.4f, Fig.4g, Fig.4h, Fig.4i, sFig.4a, sFig.4b, sFig.4c, sFig.4d, Sheet6]
